# Supplementary material for: (E)-1-(2-Iodo­phen­yl)-2-phenyl­diazene
Source: Acta Crystallogr Sect E Struct Rep Online. 2011 Aug 11;67(Pt 9):o2326. doi: 10.1107/S1600536811032119 (PMC3200926; doi:10.1107/S1600536811032119)
Supplement: Supplementary file 1 [file e-67-o2326-sup1.cif]

##############################################################################
###                                                                        ###
###           Electronic papers (Acta Crystallographica Section C)         ###
###                                                                        ###
##############################################################################
#                                                                            #
# This paper is published electronically. It meets the data-validation       #
# criteria for publication in Acta Crystallographica Section C.              #
# The submission has been checked by a Section C Co-editor though the text   #
# in _publ_section_comments is the responsibility of the authors.            #
#                                                                            #
# Electronic papers are listed in the printed contents pages of an issue of  #
# Acta Crystallographica Section C within two months of acceptance and are   #
# available by email and via the online contents pages for that issue.       #
#                                                                            #
# Software is freely available for graphical display of the structure(s) in  #
# this CIF.  For information consult the CIF home page http://www.iucr.org/  #
# cif/home.html                                                              #
#                                                                            #
#            Copyright International Union of Crystallography                #
#                                                                            #
##############################################################################
data_I
_audit_creation_method     SHELXL-97
_chemical_name_systematic
;
(<i>E</i>)-1-(2-Iodophenyl)-2-phenyldiazene
;
_chemical_name_common     ?
_chemical_formula_moiety     'C12 H9 I N2'
_chemical_formula_sum     'C12 H9 I N2'
_chemical_formula_iupac     'C12 H9 I N2'
_chemical_formula_weight     308.11
_chemical_melting_point     ?
_symmetry_cell_setting     orthorhombic
_symmetry_space_group_name_H-M     'P 21 21 21'
_symmetry_space_group_name_Hall     'P 2ac 2ab'
loop_
    _symmetry_equiv_pos_as_xyz
    'x, y, z'
    'x+1/2, -y+1/2, -z'
    '-x, y+1/2, -z+1/2'
    '-x+1/2, -y, z+1/2'
_cell_length_a     4.628(3)
_cell_length_b     12.801(9)
_cell_length_c     18.312(12)
_cell_angle_alpha     90.00
_cell_angle_beta     90.00
_cell_angle_gamma     90.00
_cell_volume     1084.9(13)
_cell_formula_units_Z     4
_cell_measurement_reflns_used     4258
_cell_measurement_theta_min     2.22
_cell_measurement_theta_max     24.99
_cell_measurement_temperature     296(2)
_exptl_crystal_description     'needle'
_exptl_crystal_colour     'orange'
_exptl_crystal_size_max     1.00
_exptl_crystal_size_mid     0.07
_exptl_crystal_size_min     0.07
_exptl_crystal_density_diffrn     1.886
_exptl_crystal_density_meas     ?
_exptl_crystal_density_method     'not measured'
_exptl_crystal_F_000     592
_exptl_absorpt_coefficient_mu     2.917
_exptl_absorpt_correction_type     multi-scan
_exptl_absorpt_process_details     '(SADABS; Bruker, 2011)'
_exptl_absorpt_correction_T_min     0.783
_exptl_absorpt_correction_T_max     0.8218
_exptl_special_details     ?
_diffrn_ambient_temperature     296(2)
_diffrn_radiation_type     'MoK\a'
_diffrn_radiation_wavelength     0.71073
_diffrn_radiation_source     'sealed tube'
_diffrn_radiation_monochromator     'graphite'
_diffrn_measurement_device_type     'Bruker APEXII CCD'
_diffrn_measurement_method     '\f and \w'
_diffrn_detector_area_resol_mean     ?
_diffrn_reflns_number     10050
_diffrn_reflns_av_R_equivalents     0.0325
_diffrn_reflns_av_sigmaI/netI     0.0237
_diffrn_reflns_theta_min     1.94
_diffrn_reflns_theta_max     25.08
_diffrn_reflns_theta_full     25.08
_diffrn_measured_fraction_theta_max     0.997
_diffrn_measured_fraction_theta_full     0.997
_diffrn_reflns_limit_h_min     -5
_diffrn_reflns_limit_h_max     5
_diffrn_reflns_limit_k_min     -15
_diffrn_reflns_limit_k_max     15
_diffrn_reflns_limit_l_min     -21
_diffrn_reflns_limit_l_max     21
_diffrn_standards_number     ?
_diffrn_standards_interval_count     ?
_diffrn_standards_interval_time     ?
_diffrn_standards_decay_%     ?
_refine_special_details
;
Refinement of <i>F</i>^2^ against ALL reflections. The weighted <i>R</i>-factor
<i>wR</i> and goodness of fit <i>S</i> are based on <i>F</i>^2^, conventional
<i>R</i>-factors <i>R</i> are based on <i>F</i>, with <i>F</i> set to zero for
negative <i>F</i>^2^. The threshold expression of <i>F</i>^2^ >
2\s(<i>F</i>^2^) is used only for calculating <i>R</i>-factors(gt) <i>etc</i>.
and is not relevant to the choice of reflections for refinement.
<i>R</i>-factors based on <i>F</i>^2^ are statistically about twice as large
as those based on <i>F</i>, and <i>R</i>- factors based on ALL data will be
even larger.
;
_reflns_number_total     1930
_reflns_number_gt     1842
_reflns_threshold_expression     I>2\s(I)
_refine_ls_structure_factor_coef     Fsqd
_refine_ls_matrix_type     full
_refine_ls_R_factor_all     0.0299
_refine_ls_R_factor_gt     0.0282
_refine_ls_wR_factor_gt     0.0691
_refine_ls_wR_factor_ref     0.0701
_refine_ls_goodness_of_fit_ref     1.066
_refine_ls_restrained_S_all     1.066
_refine_ls_number_reflns     1930
_refine_ls_number_parameters     137
_refine_ls_number_restraints     0
_refine_ls_hydrogen_treatment     constr
_refine_ls_weighting_scheme     calc
_refine_ls_weighting_details
         'calc w=1/[\s^2^(Fo^2^)+(0.0345P)^2^+0.6387P] where P=(Fo^2^+2Fc^2^)/3'
_atom_sites_solution_hydrogens     geom
_atom_sites_solution_primary     direct
_atom_sites_solution_secondary     difmap
_refine_ls_shift/su_max     0.001
_refine_ls_shift/su_mean     0.000
_refine_diff_density_max     0.573
_refine_diff_density_min     -0.477
_refine_ls_extinction_method     none
_refine_ls_extinction_coef     ?
_refine_ls_abs_structure_details     'Flack (1983), 763 Friedel pairs'
_refine_ls_abs_structure_Flack     0.08(4)
loop_
    _atom_type_symbol
    _atom_type_description
    _atom_type_scat_dispersion_real
    _atom_type_scat_dispersion_imag
    _atom_type_scat_source
    'C' 'C' 0.0033 0.0016
                         'International Tables Vol C Tables 4.2.6.8 and 6.1.1.4'
    'H' 'H' 0.0000 0.0000
                         'International Tables Vol C Tables 4.2.6.8 and 6.1.1.4'
    'N' 'N' 0.0061 0.0033
                         'International Tables Vol C Tables 4.2.6.8 and 6.1.1.4'
    'I' 'I' -0.4742 1.8119
                         'International Tables Vol C Tables 4.2.6.8 and 6.1.1.4'
_computing_data_collection     'APEX2 (Bruker, 2011)'
_computing_cell_refinement     'SAINT (Bruker, 2011)'
_computing_data_reduction     'SAINT (Bruker, 2011)'
_computing_structure_solution     'SHELXS97 (Sheldrick, 2008)'
_computing_structure_refinement
                   'SHELXL97 (Sheldrick, 2008) in <i>WinGX</i> (Farrugia, 1999)'
_computing_molecular_graphics     'DIAMOND (Brandenburg, 2006)'
_computing_publication_material
;
PLATON (Spek, 2009) and publCIF (Westrip, 2010)
;
loop_
    _atom_site_type_symbol
    _atom_site_label
    _atom_site_fract_x
    _atom_site_fract_y
    _atom_site_fract_z
    _atom_site_U_iso_or_equiv
    _atom_site_adp_type
    _atom_site_calc_flag
    _atom_site_refinement_flags
    _atom_site_occupancy
    _atom_site_symmetry_multiplicity
    _atom_site_disorder_assembly
    _atom_site_disorder_group
    C C1 0.1092(10) 0.3166(4) 0.1768(3) 0.0549(12) Uani d . 1 1 . .
    H H1 -0.0297 0.3672 0.1865 0.066 Uiso calc R 1 1 . .
    C C2 0.1881(10) 0.2473(3) 0.2300(3) 0.0521(11) Uani d . 1 1 . .
    H H2 0.1032 0.2496 0.2760 0.062 Uiso calc R 1 1 . .
    C C3 0.3968(9) 0.1737(3) 0.2138(2) 0.0450(10) Uani d . 1 1 . .
    C C4 0.5235(10) 0.1691(3) 0.1465(2) 0.0389(8) Uani d . 1 1 . .
    C C5 1.0496(8) 0.0040(3) 0.0680(2) 0.0407(9) Uani d . 1 1 . .
    C C6 1.1155(10) -0.0629(3) 0.1240(3) 0.0530(10) Uani d . 1 1 . .
    H H6 1.0261 -0.0561 0.1693 0.064 Uiso calc R 1 1 . .
    C C7 1.3160(11) -0.1401(4) 0.1121(3) 0.0643(13) Uani d . 1 1 . .
    H H7 1.3637 -0.1860 0.1495 0.077 Uiso calc R 1 1 . .
    C C8 1.4446(10) -0.1497(4) 0.0459(3) 0.0637(14) Uani d . 1 1 . .
    H H8 1.5794 -0.2025 0.0383 0.076 Uiso calc R 1 1 . .
    C C9 0.2346(10) 0.3116(3) 0.1090(3) 0.0523(11) Uani d . 1 1 . .
    H H9 0.1763 0.3584 0.0731 0.063 Uiso calc R 1 1 . .
    C C10 0.4372(8) 0.2417(3) 0.0934(2) 0.0420(10) Uani d . 1 1 . .
    H H10 0.5218 0.2408 0.0473 0.050 Uiso calc R 1 1 . .
    C C11 1.1796(10) -0.0058(4) 0.0017(3) 0.0550(12) Uani d . 1 1 . .
    H H11 1.1331 0.0400 -0.0360 0.066 Uiso calc R 1 1 . .
    C C12 1.3793(10) -0.0833(4) -0.0095(3) 0.0638(14) Uani d . 1 1 . .
    H H12 1.4693 -0.0903 -0.0546 0.077 Uiso calc R 1 1 . .
    N N1 0.8420(7) 0.0855(3) 0.07490(19) 0.0433(8) Uani d . 1 1 . .
    N N2 0.7314(7) 0.0892(3) 0.13658(19) 0.0422(8) Uani d . 1 1 . .
    I I1 0.51175(8) 0.06841(2) 0.294862(15) 0.06222(13) Uani d . 1 1 . .
loop_
    _atom_site_aniso_label
    _atom_site_aniso_U_11
    _atom_site_aniso_U_22
    _atom_site_aniso_U_33
    _atom_site_aniso_U_12
    _atom_site_aniso_U_13
    _atom_site_aniso_U_23
    C1 0.050(2) 0.039(2) 0.075(3) 0.0054(19) 0.000(2) -0.010(2)
    C2 0.048(3) 0.052(3) 0.056(3) -0.006(2) 0.009(2) -0.013(2)
    C3 0.045(2) 0.042(2) 0.048(2) -0.0057(17) -0.0028(18) -0.0042(18)
    C4 0.036(2) 0.0332(16) 0.0476(19) 0.003(2) 0.000(2) -0.0029(13)
    C5 0.032(2) 0.039(2) 0.051(2) 0.0013(18) -0.0029(18) -0.0058(15)
    C6 0.051(2) 0.050(2) 0.058(3) 0.005(2) 0.001(2) 0.002(2)
    C7 0.056(3) 0.051(3) 0.086(4) 0.011(2) -0.006(3) 0.006(3)
    C8 0.043(3) 0.048(2) 0.100(4) 0.008(2) -0.007(3) -0.021(2)
    C9 0.055(3) 0.042(2) 0.060(3) -0.002(2) -0.013(2) 0.003(2)
    C10 0.038(2) 0.047(2) 0.041(2) -0.0067(18) -0.0007(17) -0.0027(16)
    C11 0.054(3) 0.063(3) 0.049(3) 0.004(2) -0.001(2) -0.005(2)
    C12 0.046(2) 0.079(4) 0.066(3) 0.005(3) 0.003(2) -0.025(3)
    N1 0.0426(18) 0.040(2) 0.047(2) 0.0022(16) 0.0011(16) -0.0016(15)
    N2 0.0394(17) 0.044(2) 0.0433(19) -0.0003(15) 0.0006(15) -0.0031(15)
    I1 0.0674(2) 0.0688(2) 0.05044(18) -0.0007(2) 0.0006(2) 0.01231(12)
_geom_special_details
;
All s.u.'s (except the s.u. in the dihedral angle between two l.s. planes) are
estimated using the full covariance matrix. The cell s.u.'s are taken into
account individually in the estimation of s.u.'s in distances, angles and
torsion angles; correlations between s.u.'s in cell parameters are only used
when they are defined by crystal symmetry. An approximate (isotropic)
treatment of cell s.u.'s is used for estimating s.u.'s involving l.s. planes.
;
loop_
    _geom_bond_atom_site_label_1
    _geom_bond_atom_site_label_2
    _geom_bond_site_symmetry_2
    _geom_bond_distance
    _geom_bond_publ_flag
    C1 C2 . 1.367(7) ?
    C1 C9 . 1.371(7) ?
    C1 H1 . 0.9300 ?
    C2 C3 . 1.381(6) ?
    C2 H2 . 0.9300 ?
    C3 C4 . 1.367(6) ?
    C3 I1 . 2.075(4) ?
    C4 C10 . 1.403(5) ?
    C4 N2 . 1.416(5) ?
    C5 C11 . 1.361(6) ?
    C5 C6 . 1.370(6) ?
    C5 N1 . 1.424(5) ?
    C6 C7 . 1.374(6) ?
    C6 H6 . 0.9300 ?
    C7 C8 . 1.356(7) ?
    C7 H7 . 0.9300 ?
    C8 C12 . 1.357(7) ?
    C8 H8 . 0.9300 ?
    C9 C10 . 1.328(6) ?
    C9 H9 . 0.9300 ?
    C10 H10 . 0.9300 ?
    C11 C12 . 1.371(7) ?
    C11 H11 . 0.9300 ?
    C12 H12 . 0.9300 ?
    N1 N2 . 1.241(5) ?
loop_
    _geom_angle_atom_site_label_1
    _geom_angle_atom_site_label_2
    _geom_angle_atom_site_label_3
    _geom_angle_site_symmetry_1
    _geom_angle_site_symmetry_3
    _geom_angle
    _geom_angle_publ_flag
    C2 C1 C9 . . 120.1(4) ?
    C2 C1 H1 . . 120.0 ?
    C9 C1 H1 . . 120.0 ?
    C1 C2 C3 . . 118.5(4) ?
    C1 C2 H2 . . 120.8 ?
    C3 C2 H2 . . 120.8 ?
    C4 C3 C2 . . 121.5(4) ?
    C4 C3 I1 . . 120.5(3) ?
    C2 C3 I1 . . 118.0(3) ?
    C3 C4 C10 . . 118.3(4) ?
    C3 C4 N2 . . 116.0(3) ?
    C10 C4 N2 . . 125.7(4) ?
    C11 C5 C6 . . 120.8(4) ?
    C11 C5 N1 . . 116.4(4) ?
    C6 C5 N1 . . 122.8(4) ?
    C5 C6 C7 . . 118.7(5) ?
    C5 C6 H6 . . 120.6 ?
    C7 C6 H6 . . 120.6 ?
    C8 C7 C6 . . 120.3(5) ?
    C8 C7 H7 . . 119.9 ?
    C6 C7 H7 . . 119.9 ?
    C7 C8 C12 . . 120.9(4) ?
    C7 C8 H8 . . 119.5 ?
    C12 C8 H8 . . 119.5 ?
    C10 C9 C1 . . 121.7(4) ?
    C10 C9 H9 . . 119.1 ?
    C1 C9 H9 . . 119.1 ?
    C9 C10 C4 . . 119.9(4) ?
    C9 C10 H10 . . 120.1 ?
    C4 C10 H10 . . 120.1 ?
    C5 C11 C12 . . 119.8(5) ?
    C5 C11 H11 . . 120.1 ?
    C12 C11 H11 . . 120.1 ?
    C8 C12 C11 . . 119.5(5) ?
    C8 C12 H12 . . 120.3 ?
    C11 C12 H12 . . 120.3 ?
    N2 N1 C5 . . 112.8(3) ?
    N1 N2 C4 . . 115.1(3) ?
loop_
    _geom_torsion_atom_site_label_1
    _geom_torsion_atom_site_label_2
    _geom_torsion_atom_site_label_3
    _geom_torsion_atom_site_label_4
    _geom_torsion_site_symmetry_1
    _geom_torsion_site_symmetry_2
    _geom_torsion_site_symmetry_3
    _geom_torsion_site_symmetry_4
    _geom_torsion
    _geom_torsion_publ_flag
    C9 C1 C2 C3 . . . . 0.6(7) ?
    C1 C2 C3 C4 . . . . -0.1(6) ?
    C1 C2 C3 I1 . . . . -179.5(3) ?
    C2 C3 C4 C10 . . . . 0.3(6) ?
    I1 C3 C4 C10 . . . . 179.6(3) ?
    C2 C3 C4 N2 . . . . -179.1(4) ?
    I1 C3 C4 N2 . . . . 0.2(5) ?
    C11 C5 C6 C7 . . . . 0.1(7) ?
    N1 C5 C6 C7 . . . . 179.1(4) ?
    C5 C6 C7 C8 . . . . -0.2(7) ?
    C6 C7 C8 C12 . . . . 0.3(8) ?
    C2 C1 C9 C10 . . . . -1.2(7) ?
    C1 C9 C10 C4 . . . . 1.3(7) ?
    C3 C4 C10 C9 . . . . -0.8(6) ?
    N2 C4 C10 C9 . . . . 178.5(4) ?
    C6 C5 C11 C12 . . . . -0.1(7) ?
    N1 C5 C11 C12 . . . . -179.2(4) ?
    C7 C8 C12 C11 . . . . -0.3(8) ?
    C5 C11 C12 C8 . . . . 0.1(7) ?
    C11 C5 N1 N2 . . . . 179.6(4) ?
    C6 C5 N1 N2 . . . . 0.5(5) ?
    C5 N1 N2 C4 . . . . 179.9(3) ?
    C3 C4 N2 N1 . . . . 179.3(4) ?
    C10 C4 N2 N1 . . . . 0.0(6) ?
data_global
_journal_date_recd_electronic     2011-08-03
_journal_date_accepted     2011-08-08
_journal_name_full     'Acta Crystallographica, Section E'
_journal_year     2011
_journal_volume     67
_journal_issue      9
_journal_page_first     eo2326
_journal_page_last     eo2326
_journal_paper_category     QO
_journal_coeditor_code     QM2021
_publ_contact_author_name     'David S. Wragg'
_publ_contact_author_address
;
inGAP Centre for Research Based Innovation
Center for Materials Science and Nanotechnology
Department of Chemistry
University of Oslo
PO Box 1033 Blindern
Oslo 0315
Norway
;
_publ_contact_author_email     'david.wragg@smn.uio.no'
_publ_contact_author_fax     ?
_publ_contact_author_phone     '0047 228 58232'
_publ_section_title
;
(<i>E</i>)-1-(2-Iodophenyl)-2-phenyldiazene
;
loop_
    _publ_author_name
    _publ_author_footnote
    _publ_author_address
    'Wragg, David S.' .
;
inGAP Centre for Research Based Innovation
Center for Materials Science and Nanotechnology
Department of Chemistry
University of Oslo
PO Box 1033 Blindern
Oslo 0315
Norway
;
    'Ahmed, Mohammed A. K.' .
;
Department of Chemistry
University of Oslo
PO Box 1033 Blindern
Oslo 0315
Norway
;
    'Nilsen, Ola' .
;
Department of Chemistry
University of Oslo
PO Box 1033 Blindern
Oslo 0315
Norway
;
    'Fjellv\%ag, Helmer' .
;
Department of Chemistry
University of Oslo
PO Box 1033 Blindern
Oslo 0315
Norway
;
_publ_section_abstract
;
The molecule of the title compound, C~12~H~9~IN~2~, is approximately planar
<b>[give maximum or r.m.s. deviation]</b>, with a <i>trans</i> arrangement of
the groups around the N\\db N double bond. This double bond is rotated away
from the iodine substiuent.
;
_publ_section_comment
;
(<i>E</i>)-1-(2-iodophenyl)-2-phenyldiazene (1) was synthesized by a literature
procedure (Badger <i>et al.</i> 1964) and recrystallized from absolute
ethanol. The molecule is planar with a <i>trans</i> arrangement of the phenyl
groups around the N---N double bond. This double bond is rotated away from the
iodine substiuent on C3 (Fig. 1). There are no strong intermolecular
interactions, although \p-stacking interactions may exist between the phenyl
rings and the N---N double bonds (Fig. 2, 3).
;
_publ_section_acknowledgements
;
The Norwegian research council is acknowledged for funding under RENERGI
project No. 200014.
;
_publ_section_references
;
Badger, G. M., Drewer, R. J. & Lewis, G. E. (1964). <i>Aust. J. Chem.</i>
<b>17</b>, 1036--1049.
Brandenburg, K. (2006). <i>DIAMOND</i>. Crystal Impact GbR, Bonn, Germany.
Bruker (2011). <i>APEX2</i>, <i>SAINT</i> and <i>SADABS</i>. Bruker AXS Inc.,
Madison, Wisconsin, USA. <b>[Please check date]</b>
Farrugia, L. J. (1999). <i>J. Appl. Cryst.</i> <b>32</b>, 837--838.
Flack, H. D. (1983). <i>Acta Cryst.</i> A<b>39</b>, 876--881.
Sheldrick, G. M. (2008). <i>Acta Cryst.</i> A<b>64</b>, 112--122.
Spek, A. L. (2009). <i>Acta Cryst.</i> D<b>65</b>, 148--155.
Westrip, S. P. (2010). <i>J. Appl. Cryst.</i> <b>43</b>, 920--925.
;
_publ_section_related_literature
;
For the synthesis, see: Badger <i>et al.</i> (1964).
;
_publ_section_exptl_prep
;
(1) was synthesized according to the literature procedure (Badger <i>et al.</i>
1964) and recrystallized from absolute ethanol in the form of long
orange
needles.
;
_publ_section_exptl_refinement
;
Least squares refinement was carried out with <i>SHELXL97</i> (Sheldrick,
2008)
as implemented in <i>WinGX</i> (Farrugia, 1999). Hydrogen atoms were
refined
using a riding model the <i>U</i>~iso~ set to 1.2 times that of the heavy atom
to which they are attached.
;
