# Supplementary material for: (E)-1-(2-Iodo­phen­yl)-2-phenyl­diazene
Source: Acta Crystallogr Sect E Struct Rep Online. 2011 Aug 11;67(Pt 9):o2326. doi: 10.1107/S1600536811032119 (PMC3200926; doi:10.1107/S1600536811032119)
Supplement: Supplementary file 2 [file e-67-o2326-Isup2.hkl]

#
# h,k,l, Fc-squared, Fo-squared, sigma(Fo-squared) and status flag
#
data_I
_shelx_title ' AZIDE in P2(1)2(1)2(1)'
_shelx_refln_list_code          4
_shelx_F_calc_maximum      175.97
_exptl_crystal_F_000       592.00
_reflns_d_resolution_high  0.8385
 
loop_
 _symmetry_equiv_pos_as_xyz
 'x, y, z'
 'x+1/2, -y+1/2, -z'
 '-x, y+1/2, -z+1/2'
 '-x+1/2, -y, z+1/2'
 
_cell_length_a     4.6282
_cell_length_b    12.8014
_cell_length_c    18.3116
_cell_angle_alpha  90.000
_cell_angle_beta   90.000
_cell_angle_gamma  90.000
 
_shelx_F_squared_multiplier     1.000
 
loop_
 _refln_index_h
 _refln_index_k
 _refln_index_l
 _refln_F_squared_calc
 _refln_F_squared_meas
 _refln_F_squared_sigma
 _refln_observed_status
   2   0   0    15366.46    19019.64    323.13 o
   4   0   0     1482.51     1795.00     55.63 o
   1   1   0       41.54       47.93      3.51 o
   2   1   0      562.76      557.88     13.22 o
   3   1   0       57.58       81.18      6.04 o
   4   1   0        0.94       -4.22      5.14 o
   5   1   0       54.18       67.38      9.02 o
   0   2   0    11107.52     9933.98    189.20 o
   1   2   0    18041.96    16932.28    534.89 o
   2   2   0     4897.51     4831.68     67.99 o
   3   2   0     4200.83     4357.76     65.45 o
   4   2   0      574.98      697.24     21.79 o
   5   2   0      206.36      203.83     14.12 o
   1   3   0      440.66      427.23     11.26 o
   2   3   0      106.64       93.02      5.23 o
   3   3   0       35.55       37.59      4.75 o
   4   3   0      367.67      368.23     17.06 o
   5   3   0        0.16        4.97      5.77 o
   0   4   0     1011.68      959.77     20.80 o
   1   4   0    11607.21    10498.97    145.35 o
   2   4   0       75.84       57.06      4.65 o
   3   4   0     4515.93     4473.05     72.85 o
   4   4   0       22.09       21.99      6.46 o
   5   4   0      385.98      361.90     18.92 o
   1   5   0      396.61      404.08      8.71 o
   2   5   0       26.93       29.09      3.95 o
   3   5   0       12.09        0.18      3.99 o
   4   5   0       10.01        6.27      5.34 o
   5   5   0       23.49       17.99      6.69 o
   0   6   0     8982.36     8963.45    156.48 o
   1   6   0     6008.82     6066.84     77.40 o
   2   6   0     2606.41     2442.64     38.88 o
   3   6   0      524.30      544.62     17.20 o
   4   6   0      423.61      377.71     19.66 o
   5   6   0       44.28       49.69      9.23 o
   1   7   0      986.87     1028.43     18.12 o
   2   7   0       10.87        2.77      4.03 o
   3   7   0       36.98       38.84      5.86 o
   4   7   0       75.26       58.50     10.71 o
   0   8   0     7452.61     7645.32    137.96 o
   1   8   0      239.20      249.05      8.14 o
   2   8   0     2888.75     2868.34     50.99 o
   3   8   0      251.30      234.13     11.63 o
   4   8   0      290.04      314.70     16.45 o
   1   9   0       21.04       24.07      4.58 o
   2   9   0        0.07        1.57      4.63 o
   3   9   0       30.51       31.84      6.63 o
   4   9   0       54.25       36.54      7.46 o
   0  10   0      435.53      532.65     37.61 o
   1  10   0     3175.72     3324.23     67.41 o
   2  10   0      561.87      680.14     39.02 o
   3  10   0      642.42      600.40     30.56 o
   4  10   0       27.47       44.69      8.91 o
   1  11   0      160.40      150.81      9.85 o
   2  11   0        8.60       32.29      7.69 o
   3  11   0       15.36       17.27      7.37 o
   0  12   0     1808.99     1973.27     65.18 o
   1  12   0      665.11      761.57     36.71 o
   2  12   0      170.64      252.93     27.12 o
   3  12   0      335.81      327.95     21.72 o
   1  13   0       22.41       25.08      5.86 o
   2  13   0        3.83       13.01      7.31 o
   0  14   0      340.32      391.57     37.11 o
   1  14   0       31.29       53.71     10.18 o
   2  14   0      215.39      187.11     19.45 o
   1   0   1    29631.61    35784.15   1320.22 o
   2   0   1      187.15      217.64      7.84 o
   3   0   1     7581.94     9355.30    142.55 o
   4   0   1       32.16       42.44      6.86 o
   5   0   1      439.26      491.00     21.59 o
  -5   1   1       49.02       62.70      8.74 o
  -4   1   1      207.83      235.18     12.30 o
  -3   1   1      197.38      217.46      9.89 o
  -2   1   1      492.56      496.35     19.83 o
  -1   1   1     2653.28     2749.73     58.42 o
   0   1   1      158.59      184.35      5.19 o
   1   1   1     2518.89     2547.90     45.11 o
   2   1   1      515.82      552.12     14.29 o
   3   1   1      181.81      190.64      7.93 o
   4   1   1      193.98      217.77     13.07 o
   5   1   1       49.54       51.85      8.68 o
  -5   2   1      242.38      266.98     16.03 o
  -4   2   1     1176.53     1216.11     30.42 o
  -3   2   1     1367.87     1388.54     27.53 o
  -2   2   1     8023.79     7913.02    140.93 o
  -1   2   1    10461.04    10594.03    282.01 o
   0   2   1    19664.52    19213.63    241.36 o
   1   2   1    11455.40    11424.53    184.58 o
   2   2   1     7833.86     7699.56    115.17 o
   3   2   1     1400.02     1390.94     26.53 o
   4   2   1     1141.73     1214.72     41.27 o
   5   2   1      244.63      282.55     16.56 o
  -5   3   1       67.58       65.34      9.01 o
  -4   3   1       66.34       73.16      8.53 o
  -3   3   1      214.24      204.76      8.74 o
  -2   3   1     3419.78     3479.17     50.58 o
  -1   3   1    10307.23    10654.88    131.23 o
   0   3   1     6596.71     6578.65     92.19 o
   1   3   1    10299.13    10995.21    148.42 o
   2   3   1     3306.08     3332.15     50.59 o
   3   3   1      220.71      223.01      8.81 o
   4   3   1       59.29       63.60      8.32 o
   5   3   1       64.12       66.98      9.31 o
  -5   4   1       86.37       83.60      9.79 o
  -4   4   1     1337.69     1348.60     36.37 o
  -3   4   1       22.94       16.79      5.47 o
  -2   4   1     6405.74     5943.12     74.46 o
  -1   4   1     1228.51     1241.12     21.40 o
   0   4   1    25805.94    25540.79    326.33 o
   1   4   1     1186.12     1177.78     21.33 o
   2   4   1     6042.01     5574.27     84.36 o
   3   4   1       20.41        5.59      6.82 o
   4   4   1     1357.07     1395.40     36.64 o
   5   4   1       87.71       66.28      9.13 o
  -5   5   1        9.75       16.56      6.54 o
  -4   5   1       52.38       45.82      7.55 o
  -3   5   1      261.86      271.55     12.61 o
  -2   5   1      649.02      628.74     13.24 o
  -1   5   1      361.39      343.95      7.89 o
   0   5   1      332.43      320.33      8.55 o
   1   5   1      359.27      340.65      7.87 o
   2   5   1      678.71      654.15     15.38 o
   3   5   1      259.38      265.20     12.57 o
   4   5   1       55.39       47.17      8.36 o
   5   5   1        9.52        8.46      7.12 o
  -5   6   1      114.40      113.25     10.87 o
  -4   6   1      267.54      298.44     13.95 o
  -3   6   1     2229.56     2129.47     39.20 o
  -2   6   1     2456.72     2591.56     36.80 o
  -1   6   1     5188.87     4993.37     65.27 o
   0   6   1     3133.06     3106.90     42.23 o
   1   6   1     5205.68     5059.30     65.28 o
   2   6   1     2333.09     2401.14     42.13 o
   3   6   1     2245.59     2250.47     47.46 o
   4   6   1      262.91      282.34     17.20 o
   5   6   1      118.18      108.84     18.28 o
  -4   7   1       24.03       28.95      6.46 o
  -3   7   1      119.87      124.66      8.59 o
  -2   7   1      163.66      153.26      7.11 o
  -1   7   1      735.97      719.02     14.18 o
   0   7   1       29.06       36.43      3.19 o
   1   7   1      773.96      725.51     14.13 o
   2   7   1      168.41      161.46      6.47 o
   3   7   1      117.39      126.35      8.56 o
   4   7   1       25.44       16.50      9.19 o
  -4   8   1       49.49       45.98      6.64 o
  -3   8   1     1502.48     1483.09     33.58 o
  -2   8   1       37.16       46.38      5.77 o
  -1   8   1     4818.25     4842.20     65.31 o
   0   8   1     1099.33     1188.33     20.34 o
   1   8   1     4901.34     4890.01     65.30 o
   2   8   1       37.46       46.21      7.37 o
   3   8   1     1481.05     1486.12     33.52 o
   4   8   1       46.05       21.21      8.35 o
  -4   9   1       21.24       19.62      6.77 o
  -3   9   1       28.71       33.92      6.65 o
  -2   9   1      403.59      395.52     18.48 o
  -1   9   1       46.03       55.16      5.56 o
   0   9   1        0.65        2.68      3.38 o
   1   9   1       59.81       61.87      6.90 o
   2   9   1      421.99      401.48     16.35 o
   3   9   1       27.49       26.84      6.08 o
   4   9   1       18.56       18.01      6.55 o
  -4  10   1      224.32      206.72     16.30 o
  -3  10   1      194.39      205.24     29.83 o
  -2  10   1     1297.58     1257.77     37.23 o
  -1  10   1      752.30      909.35     40.73 o
   0  10   1     2891.50     3044.50     52.17 o
   1  10   1      793.23      953.43     22.96 o
   2  10   1     1334.41     1278.99     37.60 o
   3  10   1      202.91      219.34     15.53 o
   4  10   1      235.45      185.28     20.69 o
  -3  11   1       22.45       17.26      7.58 o
  -2  11   1       91.70      101.65     10.72 o
  -1  11   1       41.50       63.55      9.75 o
   0  11   1      166.05      185.59      9.46 o
   1  11   1       44.30       71.04      7.27 o
   2  11   1       84.01       91.89     10.11 o
   3  11   1       22.32       39.85      8.47 o
  -3  12   1      132.55      143.14     20.65 o
  -2  12   1      468.21      496.96     44.32 o
  -1  12   1      245.71      369.96     16.96 o
   0  12   1      806.92      838.28     32.17 o
   1  12   1      249.74      400.75     17.85 o
   2  12   1      461.00      446.62     42.80 o
   3  12   1      126.57      151.33     14.16 o
  -2  13   1       32.08       23.39      7.62 o
  -1  13   1       81.26       84.80      8.37 o
   0  13   1      303.72      267.50     14.70 o
   1  13   1       75.00       78.64      8.84 o
   2  13   1       32.82       22.04      9.98 o
  -2  14   1       19.13       29.89      7.94 o
  -1  14   1      221.02      228.74     19.04 o
   0  14   1       27.68       47.61     13.82 o
   1  14   1      229.65      213.90     14.01 o
   2  14   1       19.05       31.97      8.80 o
   0  15   1       22.17       23.18      6.59 o
   1   0   2     2034.62     2091.26     29.07 o
   2   0   2     9574.37    10621.44    237.57 o
   3   0   2      833.16      973.09     24.40 o
   4   0   2     1341.88     1540.40     38.79 o
   5   0   2       49.15       59.61      8.73 o
  -5   1   2      102.97      116.50     12.25 o
  -4   1   2      382.77      421.10     16.40 o
  -3   1   2      443.39      467.45     14.96 o
  -2   1   2     3510.79     3643.07     68.31 o
  -1   1   2     2058.39     1971.77     25.71 o
   0   1   2       17.94       16.43      1.82 o
   1   1   2     1917.69     1820.50     38.63 o
   2   1   2     3534.97     3632.80     60.84 o
   3   1   2      386.59      431.52     12.40 o
   4   1   2      361.19      409.28     16.29 o
   5   1   2      101.86      125.33     11.53 o
  -5   2   2       94.40      122.46     11.21 o
  -4   2   2      830.53      876.21     25.01 o
  -3   2   2     1798.75     1773.98     31.94 o
  -2   2   2     5876.90     6051.48     74.56 o
  -1   2   2    25911.71    26773.45    294.30 o
   0   2   2      949.54      891.05     19.54 o
   1   2   2    25369.69    25067.63    404.95 o
   2   2   2     5759.50     5847.86     96.45 o
   3   2   2     1851.51     1810.00     32.90 o
   4   2   2      836.03      928.36     28.30 o
   5   2   2       95.44       97.66     10.55 o
  -5   3   2       94.56       88.78      9.91 o
  -4   3   2      105.47      121.78      9.08 o
  -3   3   2     1476.03     1504.34     28.10 o
  -2   3   2      578.98      624.59     12.52 o
  -1   3   2     7996.73     7977.26     92.57 o
   0   3   2      830.09      744.91     13.96 o
   1   3   2     7797.59     7929.79    132.87 o
   2   3   2      524.02      570.80     11.74 o
   3   3   2     1483.54     1475.33     28.00 o
   4   3   2       98.67      111.61      9.87 o
   5   3   2       96.59      102.56     10.81 o
  -5   4   2      279.81      268.86     16.21 o
  -4   4   2       84.12       66.09      8.37 o
  -3   4   2     2433.25     2463.42     41.18 o
  -2   4   2      632.69      649.86     13.54 o
  -1   4   2    11368.30    10734.70    123.61 o
   0   4   2      308.57      304.48      7.27 o
   1   4   2    11561.19    10732.43    214.78 o
   2   4   2      639.19      639.83     13.05 o
   3   4   2     2465.37     2449.92     55.12 o
   4   4   2       82.04       81.77      8.99 o
   5   4   2      296.16      308.30     23.97 o
  -5   5   2       96.88       80.82      8.71 o
  -4   5   2      163.61      151.50     11.05 o
  -3   5   2     1013.55     1030.84     20.92 o
  -2   5   2     3787.20     3966.77     53.98 o
  -1   5   2     1206.28     1085.32     17.53 o
   0   5   2      240.81      233.79      6.77 o
   1   5   2     1168.84     1090.29     17.41 o
   2   5   2     3770.79     3953.27     78.03 o
   3   5   2      999.79      989.55     26.99 o
   4   5   2      167.09      139.01     13.48 o
   5   5   2       94.52       86.48     11.49 o
  -5   6   2       27.80       29.02      6.71 o
  -4   6   2      794.25      789.27     23.80 o
  -3   6   2      676.68      695.14     18.12 o
  -2   6   2     2554.36     2549.86     40.81 o
  -1   6   2     2836.78     2741.04     42.66 o
   0   6   2     6518.20     6385.82     85.59 o
   1   6   2     3068.43     2997.41     42.86 o
   2   6   2     2698.94     2636.49     44.37 o
   3   6   2      646.09      675.45     22.00 o
   4   6   2      787.62      756.65     29.35 o
   5   6   2       27.35       17.75      8.07 o
  -4   7   2      284.57      282.81     15.01 o
  -3   7   2       66.46       67.08      6.80 o
  -2   7   2     1939.95     1962.00     33.66 o
  -1   7   2       29.37       25.87      3.76 o
   0   7   2     2795.56     2853.70     42.75 o
   1   7   2       23.59       26.27      3.10 o
   2   7   2     1989.35     1991.59     33.68 o
   3   7   2       66.79       63.53      7.72 o
   4   7   2      283.87      274.70     20.44 o
  -4   8   2      303.43      293.57     14.22 o
  -3   8   2       12.85       10.79      5.33 o
  -2   8   2     3215.18     3194.93     55.64 o
  -1   8   2      160.17      175.35     10.02 o
   0   8   2     6341.45     6485.50     89.30 o
   1   8   2      165.17      171.59     10.71 o
   2   8   2     3155.28     3140.76     55.23 o
   3   8   2       14.43       26.60      6.41 o
   4   8   2      294.41      280.55     17.02 o
  -4   9   2       81.24       52.09      9.16 o
  -3   9   2      160.08      156.94     10.95 o
  -2   9   2      195.50      210.93     11.26 o
  -1   9   2      589.97      602.98     16.80 o
   0   9   2      606.40      682.97     16.04 o
   1   9   2      609.51      614.28     15.40 o
   2   9   2      195.59      189.66     11.42 o
   3   9   2      164.00      149.53     10.78 o
   4   9   2       84.12       79.73      9.51 o
  -4  10   2       24.38       25.08      8.14 o
  -3  10   2      249.06      245.34     16.42 o
  -2  10   2      239.23      299.60     24.13 o
  -1  10   2     2381.93     2412.41     48.79 o
   0  10   2      784.67      917.42     34.64 o
   1  10   2     2445.35     2484.60     45.08 o
   2  10   2      211.59      263.29     13.60 o
   3  10   2      251.30      246.50     14.44 o
   4  10   2       27.24       21.38      7.03 o
  -3  11   2       73.55       82.03     10.88 o
  -2  11   2       11.20       55.92     23.35 o
  -1  11   2      191.84      223.20     11.95 o
   0  11   2        0.31       67.82     23.51 o
   1  11   2      198.40      229.18     12.04 o
   2  11   2       10.01       46.54     21.43 o
   3  11   2       72.83       75.61     10.43 o
  -3  12   2      244.37      218.52     33.14 o
  -2  12   2       55.75      119.45     11.65 o
  -1  12   2      530.46      532.58     19.52 o
   0  12   2       89.22      229.19     16.19 o
   1  12   2      548.99      575.21     26.89 o
   2  12   2       53.77      107.33     15.56 o
   3  12   2      228.87      197.47     15.95 o
  -2  13   2       69.67       73.40     14.49 o
  -1  13   2      108.05      108.64      9.33 o
   0  13   2       15.78       79.34     22.22 o
   1  13   2      111.10      127.75     17.70 o
   2  13   2       73.77       68.11     10.32 o
  -2  14   2      123.75      121.74     16.08 o
  -1  14   2        5.01       16.67      5.86 o
   0  14   2       39.30       68.34      8.95 o
   1  14   2        6.01       38.66      7.27 o
   2  14   2      125.43      119.82     13.80 o
   0  15   2      105.26       91.50     10.21 o
   1   0   3    11704.50    11514.02    204.82 o
   2   0   3       14.36       12.49      3.49 o
   3   0   3     1946.03     2107.76     46.10 o
   4   0   3       33.86       32.78      6.25 o
   5   0   3       75.48      106.39     10.53 o
  -5   1   3       94.02      102.92     11.23 o
  -4   1   3      130.81      139.96      9.74 o
  -3   1   3     3111.96     3271.28     55.09 o
  -2   1   3      967.63      928.10     15.98 o
  -1   1   3    11883.90    11680.28    131.03 o
   0   1   3      367.77      371.20     20.43 o
   1   1   3    11386.44    11109.32    191.33 o
   2   1   3      961.86      916.87     23.85 o
   3   1   3     3073.83     3250.25     59.20 o
   4   1   3      149.95      175.28     11.86 o
   5   1   3      108.89      128.12     11.42 o
  -5   2   3       82.18       72.24     10.50 o
  -4   2   3      346.93      358.91     15.06 o
  -3   2   3     1330.57     1368.10     26.23 o
  -2   2   3     3361.22     3299.67     42.23 o
  -1   2   3    15065.03    15226.22    173.91 o
   0   2   3    11827.53    11636.42    147.28 o
   1   2   3    15320.81    15532.68    297.02 o
   2   2   3     3384.91     3258.32     53.18 o
   3   2   3     1276.79     1337.38     26.23 o
   4   2   3      341.09      357.72     16.71 o
   5   2   3       87.72      103.57     10.85 o
  -5   3   3       11.71       14.02      6.53 o
  -4   3   3      554.05      552.81     18.83 o
  -3   3   3      218.27      240.13      9.38 o
  -2   3   3     6709.81     6488.88     79.44 o
  -1   3   3     2951.65     2931.26     36.26 o
   0   3   3    13774.77    13359.49    169.55 o
   1   3   3     2817.65     2856.11     51.03 o
   2   3   3     6840.92     6635.89     87.89 o
   3   3   3      208.34      208.47     10.62 o
   4   3   3      559.07      549.77     21.36 o
   5   3   3       11.78       15.51      7.03 o
  -5   4   3       11.04       15.96      5.36 o
  -4   4   3      489.84      480.55     17.78 o
  -3   4   3      204.62      207.28      8.43 o
  -2   4   3     6742.77     6788.21     82.48 o
  -1   4   3      319.10      318.36      7.48 o
   0   4   3     3068.62     2821.80     47.32 o
   1   4   3      323.47      326.95      9.44 o
   2   4   3     6884.95     6788.91     97.54 o
   3   4   3      223.17      255.47     13.19 o
   4   4   3      501.50      503.90     22.23 o
   5   4   3       12.17       11.64      7.32 o
  -5   5   3       88.30       81.13      8.86 o
  -4   5   3      392.54      404.74     16.12 o
  -3   5   3      820.34      833.73     18.22 o
  -2   5   3     5440.69     5366.82     71.42 o
  -1   5   3     6168.67     6114.77     77.87 o
   0   5   3    10098.66    10288.90    133.34 o
   1   5   3     6240.18     6241.91     89.27 o
   2   5   3     5541.97     5420.66     80.20 o
   3   5   3      762.19      772.14     25.66 o
   4   5   3      402.42      388.91     19.69 o
   5   5   3       78.62       70.00     10.81 o
  -5   6   3       62.08       38.49      9.99 o
  -4   6   3      273.92      268.91     13.16 o
  -3   6   3      590.50      583.19     14.81 o
  -2   6   3      495.46      488.89     13.25 o
  -1   6   3     2644.64     2446.44     34.61 o
   0   6   3     1871.15     1854.15     29.10 o
   1   6   3     2608.04     2409.93     34.36 o
   2   6   3      552.07      529.10     15.79 o
   3   6   3      563.77      571.02     20.20 o
   4   6   3      257.86      241.71     15.95 o
   5   6   3       60.12       58.60     21.49 o
  -4   7   3       54.77       44.49      6.40 o
  -3   7   3      919.93      921.04     22.38 o
  -2   7   3       47.63       41.83      5.63 o
  -1   7   3     6004.56     6159.37     84.40 o
   0   7   3       11.87       14.09      3.71 o
   1   7   3     5888.40     6098.79     79.10 o
   2   7   3       57.13       52.02      4.46 o
   3   7   3     1005.05     1007.55     28.18 o
   4   7   3       54.19       41.15     14.98 o
  -4   8   3       52.15       44.93      6.74 o
  -3   8   3      245.94      275.87     12.53 o
  -2   8   3      222.17      244.36     10.65 o
  -1   8   3     3327.51     3417.78     56.03 o
   0   8   3      114.29      131.82      7.45 o
   1   8   3     3349.33     3402.93     51.97 o
   2   8   3      196.00      202.99      9.77 o
   3   8   3      224.80      226.48     13.15 o
   4   8   3       49.73       38.93     10.11 o
  -4   9   3      103.88       96.43      9.93 o
  -3   9   3      195.83      211.98     12.61 o
  -2   9   3      911.33      938.74     26.04 o
  -1   9   3      917.87      932.84     22.22 o
   0   9   3      514.83      562.58     14.30 o
   1   9   3      919.37      968.32     20.94 o
   2   9   3      934.11      937.61     27.01 o
   3   9   3      175.86      188.82     12.43 o
   4   9   3      102.90       92.01      9.94 o
  -4  10   3       69.19       66.69     10.30 o
  -3  10   3       96.50      121.71     15.91 o
  -2  10   3      719.53      710.79     26.34 o
  -1  10   3        7.86       20.99      8.46 o
   0  10   3      976.08     1029.86     21.82 o
   1  10   3       15.72       37.06      7.94 o
   2  10   3      713.00      690.46     23.26 o
   3  10   3       95.54      114.98     10.27 o
   4  10   3       67.14       71.55      9.48 o
  -3  11   3       13.03       31.05     15.73 o
  -2  11   3      401.97      381.68     35.13 o
  -1  11   3       92.18      139.14     21.41 o
   0  11   3      781.45      793.49     22.64 o
   1  11   3       92.40      124.16     17.96 o
   2  11   3      378.54      378.54     19.23 o
   3  11   3       13.69       29.18     10.38 o
  -3  12   3       15.76       30.37     10.74 o
  -2  12   3      255.19      222.55     16.75 o
  -1  12   3      101.02      135.02      9.55 o
   0  12   3      632.91      646.34     21.22 o
   1  12   3      102.77      142.02     15.45 o
   2  12   3      262.86      245.38     15.94 o
   3  12   3       17.45       26.39      8.33 o
  -2  13   3       62.00       57.97     10.54 o
  -1  13   3      273.64      275.19     15.88 o
   0  13   3      588.22      633.54     22.05 o
   1  13   3      266.43      261.53     18.04 o
   2  13   3       66.14       87.58     14.32 o
  -2  14   3       13.13        0.00     12.89 o
  -1  14   3      228.41      207.85     15.51 o
   0  14   3      139.94      110.83     10.37 o
   1  14   3      223.00      179.57     13.36 o
   2  14   3       11.42       17.19     14.06 o
   0  15   3       19.11       30.59     10.34 o
   0   0   4     1184.41      912.03     40.28 o
   1   0   4      475.80      431.87      8.54 o
   2   0   4     3099.48     3010.64     43.15 o
   3   0   4      240.89      243.72     11.04 o
   4   0   4       54.44       59.56      7.11 o
   5   0   4       28.78       23.23      6.97 o
  -5   1   4       35.59       35.07      7.40 o
  -4   1   4      914.17      945.40     25.97 o
  -3   1   4      876.00      871.01     17.01 o
  -2   1   4    10375.29    10122.01    125.50 o
  -1   1   4     3715.21     3659.34     46.72 o
   0   1   4    30964.74    28246.32    552.90 o
   1   1   4     4003.62     3869.35     54.39 o
   2   1   4    10437.95    10240.22    140.71 o
   3   1   4      852.53      855.03     21.92 o
   4   1   4      931.27      985.48     30.45 o
   5   1   4       37.30       41.58      7.84 o
  -5   2   4       50.66       47.21      9.04 o
  -4   2   4      390.10      408.73     16.10 o
  -3   2   4      352.82      362.89     10.21 o
  -2   2   4     1471.86     1463.00     20.66 o
  -1   2   4      527.82      455.64      9.05 o
   0   2   4     3670.69     3766.87     59.02 o
   1   2   4      531.92      464.41     17.56 o
   2   2   4     1464.31     1454.48     31.06 o
   3   2   4      348.34      363.96     14.51 o
   4   2   4      379.04      395.66     17.92 o
   5   2   4       50.31       58.54      9.61 o
  -5   3   4      240.98      234.69     13.60 o
  -4   3   4      234.75      230.51     11.16 o
  -3   3   4     4201.48     4086.84     54.18 o
  -2   3   4      834.02      879.92     15.33 o
  -1   3   4    10012.78     9613.52    109.97 o
   0   3   4     1868.91     1744.55     27.80 o
   1   3   4     9931.75     9377.20    132.22 o
   2   3   4      856.30      873.19     17.67 o
   3   3   4     4134.88     4029.51     84.37 o
   4   3   4      238.38      265.86     16.19 o
   5   3   4      223.98      227.54     20.91 o
  -5   4   4      136.32      124.31     10.23 o
  -4   4   4      102.68       97.28      7.58 o
  -3   4   4     1396.29     1395.38     24.43 o
  -2   4   4      857.22      920.98     15.77 o
  -1   4   4     2478.58     2425.19     33.41 o
   0   4   4      756.07      800.95     15.12 o
   1   4   4     2465.99     2419.03     38.48 o
   2   4   4      795.50      855.95     18.10 o
   3   4   4     1358.82     1399.46     45.57 o
   4   4   4      109.38      111.35     11.19 o
   5   4   4      134.98      119.96     12.72 o
  -5   5   4      129.39      141.44     10.82 o
  -4   5   4      217.29      204.67     11.45 o
  -3   5   4     1995.52     2003.65     33.68 o
  -2   5   4     2211.81     2246.52     33.51 o
  -1   5   4    10783.72    10667.29    130.62 o
   0   5   4     3672.58     3609.11     50.59 o
   1   5   4    10845.41    10557.21    172.18 o
   2   5   4     2013.53     2085.25     39.83 o
   3   5   4     2000.22     1986.08     48.18 o
   4   5   4      217.03      192.58     14.23 o
   5   5   4      127.04      133.53     13.59 o
  -4   6   4      162.15      169.35     10.53 o
  -3   6   4      349.83      351.80     11.20 o
  -2   6   4      878.48      849.36     17.24 o
  -1   6   4      613.03      607.52     11.92 o
   0   6   4     1063.30     1019.63     18.65 o
   1   6   4      567.40      573.56     11.80 o
   2   6   4      880.88      880.40     19.27 o
   3   6   4      356.34      367.37     16.03 o
   4   6   4      159.23      165.02     13.42 o
  -4   7   4      340.31      328.40     20.61 o
  -3   7   4      142.53      133.98      8.74 o
  -2   7   4     3029.97     3010.01     48.43 o
  -1   7   4       36.57       36.62      4.25 o
   0   7   4     5834.19     5913.64     81.21 o
   1   7   4       29.33       37.49      4.10 o
   2   7   4     3169.65     3132.80     51.27 o
   3   7   4      153.55      166.80     11.19 o
   4   7   4      347.72      305.26     21.62 o
  -4   8   4       38.60       41.64      5.91 o
  -3   8   4      473.74      438.46     16.01 o
  -2   8   4     1053.27     1042.94     27.89 o
  -1   8   4      191.81      210.77     10.05 o
   0   8   4      234.73      224.90      8.29 o
   1   8   4      200.77      216.80      9.57 o
   2   8   4     1110.47     1144.73     25.99 o
   3   8   4      470.34      424.51     18.01 o
   4   8   4       39.42       32.80     13.45 o
  -4   9   4      102.82       98.95     14.54 o
  -3   9   4      533.12      488.87     19.46 o
  -2   9   4      565.95      619.11     23.18 o
  -1   9   4     1370.86     1425.45     32.77 o
   0   9   4     1016.60      994.57     20.51 o
   1   9   4     1343.45     1420.06     29.51 o
   2   9   4      566.76      600.44     18.20 o
   3   9   4      554.91      509.53     20.62 o
   4   9   4       98.98      122.57     12.03 o
  -4  10   4       84.33       53.59     11.44 o
  -3  10   4      128.61      114.28     11.61 o
  -2  10   4       54.55       65.08      9.26 o
  -1  10   4      144.36      146.13      8.42 o
   0  10   4      162.16      164.63      8.55 o
   1  10   4      139.13      136.89      7.72 o
   2  10   4       47.76       41.02      9.06 o
   3  10   4      118.95      103.12     10.07 o
   4  10   4       85.45       80.26     11.41 o
  -3  11   4      310.83      275.64     17.98 o
  -2  11   4       65.35       69.20     10.97 o
  -1  11   4     1362.18     1449.85     33.90 o
   0  11   4        9.68       36.44      6.68 o
   1  11   4     1248.84     1302.70     30.32 o
   2  11   4       63.32       72.92      9.76 o
   3  11   4      314.04      290.60     18.29 o
  -3  12   4       37.26       23.20      7.92 o
  -2  12   4        1.00       13.98      6.69 o
  -1  12   4      116.91      109.42      9.14 o
   0  12   4        5.00       18.55      9.12 o
   1  12   4      107.88      102.76      8.92 o
   2  12   4        2.08        6.74      6.33 o
   3  12   4       39.74       31.32      8.70 o
  -2  13   4      230.12      194.97     27.46 o
  -1  13   4      200.51      212.00     12.60 o
   0  13   4      608.34      677.16     27.45 o
   1  13   4      198.55      225.06     13.98 o
   2  13   4      225.71      219.41     27.97 o
  -1  14   4       30.11       26.87      7.77 o
   0  14   4       66.68       60.14      8.26 o
   1  14   4       33.08       34.03      6.88 o
   1   0   5      326.20      340.57      7.41 o
   2   0   5       81.83       78.93      4.76 o
   3   0   5      258.50      232.58     10.91 o
   4   0   5      401.54      403.31     17.45 o
   5   0   5       30.29       25.05      7.22 o
  -5   1   5      533.51      551.06     22.85 o
  -4   1   5      512.12      507.97     18.83 o
  -3   1   5     3751.59     3701.85     56.90 o
  -2   1   5     2034.15     1981.43     29.15 o
  -1   1   5    12597.60    11785.27    138.20 o
   0   1   5     5861.40     5389.65     85.28 o
   1   1   5    12251.36    11429.65    160.86 o
   2   1   5     2102.16     2020.74     30.60 o
   3   1   5     3791.45     3678.95     75.11 o
   4   1   5      506.53      490.80     22.10 o
   5   1   5      528.05      571.48     26.46 o
  -5   2   5       48.25       47.49      9.36 o
  -4   2   5      271.58      269.27     12.24 o
  -3   2   5       61.82       57.71      4.48 o
  -2   2   5      402.96      415.63      8.96 o
  -1   2   5     1667.23     1694.40     23.29 o
   0   2   5      516.70      507.81     10.13 o
   1   2   5     1572.36     1612.61     24.73 o
   2   2   5      430.08      450.73     13.95 o
   3   2   5       67.64       61.73     12.46 o
   4   2   5      295.90      295.01     16.98 o
   5   2   5       51.21       48.93     11.00 o
  -5   3   5        4.86        0.87      6.04 o
  -4   3   5     1058.73     1045.24     25.25 o
  -3   3   5      175.83      173.40      7.04 o
  -2   3   5     6978.03     6659.51     75.95 o
  -1   3   5     1855.48     1898.97     26.55 o
   0   3   5    23557.92    22271.19    265.16 o
   1   3   5     1832.68     1844.12     30.76 o
   2   3   5     6900.96     6502.79    104.63 o
   3   3   5      188.10      190.91     12.30 o
   4   3   5      994.74     1026.34     34.15 o
   5   3   5        3.03       13.11      7.53 o
  -5   4   5       23.98       22.54      7.12 o
  -4   4   5       20.80       19.60      4.76 o
  -3   4   5      262.38      278.74      8.82 o
  -2   4   5     1208.70     1229.62     19.74 o
  -1   4   5       40.97       37.91      3.32 o
   0   4   5     1045.35     1026.52     17.52 o
   1   4   5       34.06       24.50      4.32 o
   2   4   5     1188.42     1207.54     25.14 o
   3   4   5      254.66      221.57     27.98 o
   4   4   5       19.21       16.16      8.80 o
   5   4   5       26.07       20.35      7.82 o
  -5   5   5       36.92       22.86      8.85 o
  -4   5   5      441.43      452.02     17.08 o
  -3   5   5     1285.52     1270.35     21.46 o
  -2   5   5     5349.84     5453.00     71.93 o
  -1   5   5     3204.18     3104.91     42.73 o
   0   5   5    14830.55    15685.27    271.53 o
   1   5   5     3312.86     3205.04     53.33 o
   2   5   5     5211.36     5310.09     81.25 o
   3   5   5     1304.09     1255.78     42.99 o
   4   5   5      449.28      447.51     21.49 o
   5   5   5       39.27       19.38      7.99 o
  -4   6   5       12.01        9.23      4.68 o
  -3   6   5      392.24      394.68     12.06 o
  -2   6   5      188.74      174.29      7.12 o
  -1   6   5       94.22      105.20      5.15 o
   0   6   5      864.19      919.82     17.59 o
   1   6   5       92.75      102.50      5.39 o
   2   6   5      194.94      188.89      8.06 o
   3   6   5      373.99      375.34     19.35 o
   4   6   5       15.35       24.36      7.03 o
  -4   7   5       98.54      113.52      9.82 o
  -3   7   5     2822.13     2671.98     60.71 o
  -2   7   5       14.45       21.57      4.24 o
  -1   7   5     5597.64     5580.04     84.63 o
   0   7   5       29.00       39.04      4.09 o
   1   7   5     5471.01     5614.60     78.68 o
   2   7   5        9.81       11.28      3.73 o
   3   7   5     2867.90     2872.29     58.65 o
   4   7   5       98.82      117.41     14.18 o
  -4   8   5       10.74       17.30      6.08 o
  -3   8   5        4.44        6.53      5.10 o
  -2   8   5      403.38      414.69     14.11 o
  -1   8   5      323.72      318.52     11.60 o
   0   8   5       17.85       14.60      3.44 o
   1   8   5      324.04      329.48     10.46 o
   2   8   5      386.58      398.62     13.34 o
   3   8   5        7.84       -1.48      5.18 o
   4   8   5       11.80       13.04      9.45 o
  -4   9   5      193.15      149.39     11.82 o
  -3   9   5      677.50      703.29     29.06 o
  -2   9   5      297.20      297.69     13.94 o
  -1   9   5     1256.55     1284.46     27.71 o
   0   9   5     2491.34     2624.59     42.23 o
   1   9   5     1279.58     1254.06     24.89 o
   2   9   5      329.78      333.78     13.28 o
   3   9   5      678.18      691.54     24.78 o
   4   9   5      206.86      161.85     13.78 o
  -3  10   5       61.57       65.44      8.02 o
  -2  10   5        6.69        6.59      4.49 o
  -1  10   5      292.72      281.08     12.77 o
   0  10   5       42.82       41.46      5.13 o
   1  10   5      287.28      266.74     11.40 o
   2  10   5        6.76        4.08      5.12 o
   3  10   5       62.54       50.74      7.87 o
  -3  11   5        7.37       26.64      8.01 o
  -2  11   5     1069.71      968.91     63.73 o
  -1  11   5       62.12       76.13      7.78 o
   0  11   5     1333.72     1487.62     68.81 o
   1  11   5       62.51       77.74      8.52 o
   2  11   5     1073.28      978.79     29.49 o
   3  11   5        7.61       25.73      6.88 o
  -3  12   5       24.14       27.76      7.92 o
  -2  12   5        3.25        9.28      6.11 o
  -1  12   5       51.24       44.14      8.83 o
   0  12   5       27.00       34.98      5.89 o
   1  12   5       53.62       44.39      6.34 o
   2  12   5        3.37        6.37      6.27 o
   3  12   5       24.21       22.18      8.07 o
  -2  13   5      172.93      133.60     15.06 o
  -1  13   5      308.88      304.87     15.31 o
   0  13   5      107.72      110.47      9.16 o
   1  13   5      304.14      316.20     16.48 o
   2  13   5      165.85      157.49     13.74 o
  -1  14   5        4.30        7.84      5.34 o
   0  14   5       46.42       54.39      7.36 o
   1  14   5        4.69        3.75      5.05 o
   0   0   6       31.89       19.33     12.06 o
   1   0   6      106.38       95.54      3.85 o
   2   0   6      211.06      177.16      6.35 o
   3   0   6      332.05      343.17     12.99 o
   4   0   6       10.55        9.27      6.83 o
   5   0   6      167.33      172.58     17.95 o
  -5   1   6      133.93      138.71     13.87 o
  -4   1   6     1187.98     1194.66     28.10 o
  -3   1   6     1029.69     1034.25     18.59 o
  -2   1   6     7217.96     6977.55     86.85 o
  -1   1   6     5720.24     5528.51     66.77 o
   0   1   6    25780.87    24265.18    306.17 o
   1   1   6     5586.20     5331.59     86.86 o
   2   1   6     6978.18     6694.27     91.09 o
   3   1   6     1041.50     1005.18     31.10 o
   4   1   6     1138.73     1201.58     54.29 o
   5   1   6      145.50      162.12     17.49 o
  -5   2   6      105.15       97.03     10.44 o
  -4   2   6       19.86       21.46      5.08 o
  -3   2   6       14.71       12.87      3.24 o
  -2   2   6      556.54      599.07     11.95 o
  -1   2   6      955.53      957.68     14.25 o
   0   2   6     1060.74     1137.59     18.22 o
   1   2   6      980.32      945.09     16.30 o
   2   2   6      594.61      632.83     13.80 o
   3   2   6       20.79       14.32      5.93 o
   4   2   6       17.17       13.91      6.57 o
   5   2   6      106.18       85.43     16.42 o
  -5   3   6      238.76      197.32     16.21 o
  -4   3   6       70.78       73.71      6.78 o
  -3   3   6     3288.92     3229.24     44.75 o
  -2   3   6      723.77      706.55     12.57 o
  -1   3   6    15595.73    15596.66    195.25 o
   0   3   6     2016.13     2072.92     28.69 o
   1   3   6    15361.59    14845.80    193.92 o
   2   3   6      679.06      658.94     15.56 o
   3   3   6     3247.61     3179.30     69.73 o
   4   3   6       86.05      103.78     10.71 o
   5   3   6      248.58      251.74     21.21 o
  -5   4   6       34.21       24.67      6.96 o
  -4   4   6       57.64       47.49      5.99 o
  -3   4   6       20.91       14.63      3.67 o
  -2   4   6      372.25      391.73      9.53 o
  -1   4   6       36.58       37.48      3.32 o
   0   4   6      616.74      733.07     12.87 o
   1   4   6       33.31       27.61      3.17 o
   2   4   6      409.11      430.34     11.76 o
   3   4   6       25.25       20.58      8.99 o
   4   4   6       67.18       54.53      8.68 o
   5   4   6       35.46       21.23      9.98 o
  -4   5   6      292.06      270.15     11.80 o
  -3   5   6     1039.54     1045.39     19.07 o
  -2   5   6     1058.79      965.93     18.49 o
  -1   5   6     7742.81     7666.77    102.94 o
   0   5   6     7729.35     8289.90    109.65 o
   1   5   6     7802.00     7721.20    103.39 o
   2   5   6     1086.13      997.18     21.09 o
   3   5   6     1165.73     1219.03     40.57 o
   4   5   6      296.12      254.07     16.21 o
  -4   6   6      103.78      106.02     11.18 o
  -3   6   6      183.49      178.77      7.40 o
  -2   6   6       94.00      101.19      5.57 o
  -1   6   6       47.16       39.48      4.28 o
   0   6   6       10.08       14.30      3.18 o
   1   6   6       46.30       36.95      4.13 o
   2   6   6       96.49       92.41      6.93 o
   3   6   6      183.94      178.06     15.24 o
   4   6   6      103.42      103.99     10.88 o
  -4   7   6      430.16      437.93     29.27 o
  -3   7   6      162.84      177.53     10.00 o
  -2   7   6     4271.77     4254.18     68.34 o
  -1   7   6      134.03      140.74      7.39 o
   0   7   6     9389.69     9788.01    130.17 o
   1   7   6      141.84      139.98      6.83 o
   2   7   6     4255.05     4158.50     67.50 o
   3   7   6      170.77      176.93     14.94 o
   4   7   6      427.57      419.95     25.96 o
  -4   8   6        2.12        9.86      7.28 o
  -3   8   6       84.89       97.96      8.96 o
  -2   8   6      216.77      210.38      9.99 o
  -1   8   6        2.84        3.78      3.39 o
   0   8   6      405.48      436.98     14.53 o
   1   8   6        4.74        5.10      3.55 o
   2   8   6      213.79      212.31     11.01 o
   3   8   6       76.87       84.60      9.05 o
   4   8   6        2.10        9.88      8.30 o
  -4   9   6      165.64      177.05     13.34 o
  -3   9   6      248.06      247.40     15.52 o
  -2   9   6     1466.56     1504.03     32.41 o
  -1   9   6     1103.25     1152.74     26.40 o
   0   9   6     2184.63     2188.60     39.55 o
   1   9   6     1125.94     1189.47     24.15 o
   2   9   6     1392.46     1461.95     36.43 o
   3   9   6      251.24      233.89     14.22 o
   4   9   6      178.78      180.42     14.73 o
  -3  10   6       29.95       30.84      6.31 o
  -2  10   6       72.42       62.19      7.54 o
  -1  10   6      157.79      167.53     10.78 o
   0  10   6       87.60       97.12      6.91 o
   1  10   6      162.97      159.55      9.93 o
   2  10   6       67.08       70.13      6.93 o
   3  10   6       31.26       29.17      6.71 o
  -3  11   6      363.69      294.50     37.39 o
  -2  11   6       17.83       22.36      6.75 o
  -1  11   6     1613.08     1617.38     42.91 o
   0  11   6       15.94       24.25      5.43 o
   1  11   6     1648.07     1662.52     35.53 o
   2  11   6       17.63       25.23      6.39 o
   3  11   6      350.16      337.68     17.77 o
  -3  12   6        2.92       10.55     14.46 o
  -2  12   6        6.20       12.90      6.14 o
  -1  12   6       50.25       51.82      7.14 o
   0  12   6        9.47        9.94      4.94 o
   1  12   6       52.53       50.67      6.68 o
   2  12   6        9.12       10.53      6.25 o
   3  12   6        3.18        8.65      9.38 o
  -2  13   6      106.99       87.50     12.91 o
  -1  13   6      182.98      169.81     11.20 o
   0  13   6      380.71      382.43     20.63 o
   1  13   6      183.69      182.09     12.88 o
   2  13   6       94.19       83.77     10.59 o
  -1  14   6       16.63       16.30      5.84 o
   0  14   6        2.51        4.06      4.77 o
   1  14   6       18.70       10.72      5.94 o
   1   0   7     2229.73     1993.41     30.41 o
   2   0   7     1197.16     1291.91     22.12 o
   3   0   7      673.70      632.54     15.70 o
   4   0   7       75.29       96.46     10.95 o
   5   0   7       76.10       74.45     10.93 o
  -5   1   7      328.73      303.71     19.71 o
  -4   1   7      544.27      532.97     23.65 o
  -3   1   7     2875.06     2936.69     43.43 o
  -2   1   7     1714.18     1709.36     26.19 o
  -1   1   7    14837.92    14650.57    176.44 o
   0   1   7      909.14      762.23     13.15 o
   1   1   7    14775.51    14589.97    189.73 o
   2   1   7     1701.23     1694.25     27.25 o
   3   1   7     2892.24     2976.72     58.34 o
   4   1   7      527.65      527.86     20.36 o
   5   1   7      310.94      306.37     25.69 o
  -5   2   7       52.05       57.77      9.50 o
  -4   2   7      164.18      156.55     11.96 o
  -3   2   7      348.99      345.75     10.13 o
  -2   2   7      461.15      424.05     10.08 o
  -1   2   7     1749.71     1774.40     25.91 o
   0   2   7     2053.83     2043.30     30.07 o
   1   2   7     1828.89     1824.26     29.15 o
   2   2   7      442.39      405.36     10.96 o
   3   2   7      355.18      310.84     25.88 o
   4   2   7      196.48      194.27     13.81 o
   5   2   7       58.64       51.05     11.55 o
  -5   3   7        6.46       13.33      7.72 o
  -4   3   7     1417.86     1345.81     34.28 o
  -3   3   7      414.12      452.29     12.06 o
  -2   3   7     5273.25     5135.68     63.08 o
  -1   3   7     1605.28     1728.91     27.28 o
   0   3   7    12138.31    12211.25    170.78 o
   1   3   7     1725.12     1803.73     26.06 o
   2   3   7     5307.65     5044.34    107.49 o
   3   3   7      420.01      450.22     18.78 o
   4   3   7     1447.62     1431.94     41.35 o
   5   3   7        3.80       -0.83      8.20 o
  -5   4   7       41.77       32.87     11.28 o
  -4   4   7       20.39       24.33      5.71 o
  -3   4   7      244.46      218.57      8.06 o
  -2   4   7     1940.22     1883.22     29.32 o
  -1   4   7      378.62      431.35     10.18 o
   0   4   7     2738.44     2708.19     37.09 o
   1   4   7      380.34      430.41     10.59 o
   2   4   7     1965.66     1881.38     33.42 o
   3   4   7      268.06      257.00     18.25 o
   4   4   7       27.23       23.50      7.45 o
   5   4   7       37.94       25.34      9.85 o
  -4   5   7      493.58      492.60     19.18 o
  -3   5   7       59.49       40.12      4.20 o
  -2   5   7     2650.25     2739.08     42.71 o
  -1   5   7     2549.93     2538.55     38.58 o
   0   5   7     3544.55     3303.09     44.51 o
   1   5   7     2584.51     2554.94     39.04 o
   2   5   7     2607.51     2677.84     42.58 o
   3   5   7       62.69       43.64      9.05 o
   4   5   7      496.61      463.43     22.11 o
  -4   6   7       66.69       47.21      8.72 o
  -3   6   7      198.77      191.17      8.42 o
  -2   6   7      102.47      116.21      7.09 o
  -1   6   7     1000.84     1007.19     21.07 o
   0   6   7      191.80      203.67      7.41 o
   1   6   7      978.11      963.37     19.00 o
   2   6   7       98.17       96.81      6.48 o
   3   6   7      175.92      174.10     15.27 o
   4   6   7       65.03       60.96      9.12 o
  -4   7   7       50.97       41.57     10.78 o
  -3   7   7      645.80      628.52     18.64 o
  -2   7   7      205.19      207.74      9.60 o
  -1   7   7     4323.44     4388.83     75.29 o
   0   7   7      407.77      413.76     11.38 o
   1   7   7     4313.66     4316.03     63.38 o
   2   7   7      212.59      216.59      9.53 o
   3   7   7      594.04      608.91     25.64 o
   4   7   7       48.99       58.51     11.31 o
  -4   8   7       46.73       55.76     10.09 o
  -3   8   7      128.79      145.83     10.84 o
  -2   8   7      435.61      448.11     14.92 o
  -1   8   7      542.99      575.72     16.55 o
   0   8   7      150.12      172.91      7.59 o
   1   8   7      541.81      572.94     14.75 o
   2   8   7      422.87      419.51     19.58 o
   3   8   7      118.73      120.88     12.15 o
   4   8   7       43.45       38.55     10.09 o
  -4   9   7      217.00      183.04     13.71 o
  -3   9   7      465.02      430.65     27.63 o
  -2   9   7      418.65      406.87     14.92 o
  -1   9   7     1132.86     1161.21     26.42 o
   0   9   7     1220.76     1263.97     26.49 o
   1   9   7     1157.20     1138.96     23.75 o
   2   9   7      395.82      409.53     16.81 o
   3   9   7      500.09      501.43     25.69 o
   4   9   7      209.31      198.71     14.94 o
  -3  10   7       38.59       39.29      8.86 o
  -2  10   7      210.58      212.63     10.98 o
  -1  10   7       51.48       53.58      5.94 o
   0  10   7      469.11      497.48     15.47 o
   1  10   7       50.85       52.59      5.48 o
   2  10   7      209.22      222.51     12.53 o
   3  10   7       38.77       31.94      6.82 o
  -3  11   7       18.97       10.84      9.55 o
  -2  11   7      758.74      700.10     26.87 o
  -1  11   7       36.24       45.05      5.78 o
   0  11   7      996.64      990.88     24.26 o
   1  11   7       34.75       46.66      6.52 o
   2  11   7      768.98      768.61     29.55 o
   3  11   7       17.93       14.78      6.47 o
  -2  12   7       56.80       49.14      8.15 o
  -1  12   7       58.60       71.56      7.33 o
   0  12   7       74.06       69.49      8.28 o
   1  12   7       61.88       80.54      7.93 o
   2  12   7       63.92       61.71      9.48 o
  -2  13   7      114.56       86.27     14.72 o
  -1  13   7      269.25      248.06     13.83 o
   0  13   7      261.51      259.86     14.03 o
   1  13   7      260.62      234.71     18.16 o
   2  13   7      110.43      102.69     21.53 o
  -1  14   7       84.77       91.62      9.36 o
   0  14   7        7.49       11.93      5.34 o
   1  14   7       87.51       79.28      9.53 o
   0   0   8     3933.79     3550.10     74.08 o
   1   0   8     1286.30     1448.04     25.25 o
   2   0   8     7166.92     7073.59     94.86 o
   3   0   8      115.43      106.16      6.48 o
   4   0   8      305.46      291.85     17.72 o
   5   0   8       90.04       85.72     15.45 o
  -5   1   8      182.56      160.94     14.60 o
  -4   1   8     1051.19     1092.50     35.82 o
  -3   1   8      304.71      311.47     10.58 o
  -2   1   8     3981.13     3951.11     53.09 o
  -1   1   8     1291.65     1234.19     19.72 o
   0   1   8     7779.65     7216.90     94.85 o
   1   1   8     1391.45     1325.23     21.65 o
   2   1   8     4044.64     3898.89     52.65 o
   3   1   8      326.48      338.62     13.96 o
   4   1   8     1023.45     1014.70     35.17 o
   5   1   8      165.03      167.90     14.95 o
  -5   2   8       32.24       30.22      8.48 o
  -4   2   8      407.21      424.16     18.85 o
  -3   2   8      754.75      734.07     17.63 o
  -2   2   8     1639.89     1696.63     27.77 o
  -1   2   8     2680.80     2609.82     36.51 o
   0   2   8     1973.95     1913.21     31.79 o
   1   2   8     2803.54     2686.58     41.52 o
   2   2   8     1680.30     1662.90     28.04 o
   3   2   8      763.84      724.97     28.00 o
   4   2   8      408.88      415.90     21.20 o
   5   2   8       32.16       37.41      9.64 o
  -5   3   8       84.12       78.63     10.78 o
  -4   3   8       84.69      103.41      9.84 o
  -3   3   8     1369.78     1374.60     27.05 o
  -2   3   8      241.26      226.70      7.05 o
  -1   3   8     8917.54     8938.86    129.15 o
   0   3   8      530.02      528.07     11.30 o
   1   3   8     8986.27     9038.19    139.12 o
   2   3   8      254.38      251.68      9.27 o
   3   3   8     1341.75     1330.77     35.74 o
   4   3   8       69.98       73.91     10.30 o
   5   3   8       84.52       69.74     12.72 o
  -4   4   8        1.91        1.94      5.18 o
  -3   4   8     1639.30     1678.29     31.66 o
  -2   4   8       55.96       66.07      4.35 o
  -1   4   8     2919.04     2874.57     41.56 o
   0   4   8      201.82      198.58      6.17 o
   1   4   8     2881.68     2748.81     42.01 o
   2   4   8       57.10       59.51      5.22 o
   3   4   8     1604.18     1626.35     44.47 o
   4   4   8        2.45       -1.25      7.11 o
  -4   5   8      108.84       95.44      9.50 o
  -3   5   8      733.85      730.90     17.46 o
  -2   5   8      866.55      862.01     18.35 o
  -1   5   8     4086.01     3926.84     56.58 o
   0   5   8     1303.80     1266.07     20.44 o
   1   5   8     4062.38     3975.38     57.40 o
   2   5   8      862.83      847.11     18.33 o
   3   5   8      676.92      696.06     26.21 o
   4   5   8      109.72      115.79     13.96 o
  -4   6   8      234.00      224.36     15.36 o
  -3   6   8      221.37      228.41     11.31 o
  -2   6   8      917.93      967.62     22.05 o
  -1   6   8      405.41      400.52     12.17 o
   0   6   8     1436.81     1389.74     24.43 o
   1   6   8      415.45      408.64     12.67 o
   2   6   8      912.64      944.75     20.08 o
   3   6   8      217.61      232.77     17.72 o
   4   6   8      238.16      227.40     19.59 o
  -4   7   8      295.65      280.06     31.76 o
  -3   7   8      558.53      554.42     20.24 o
  -2   7   8     1233.77     1259.57     27.85 o
  -1   7   8      145.92      161.18      9.75 o
   0   7   8     2864.02     2774.78     42.85 o
   1   7   8      145.79      164.83      7.67 o
   2   7   8     1319.43     1360.79     28.15 o
   3   7   8      552.06      578.39     28.40 o
   4   7   8      288.96      249.81     20.28 o
  -4   8   8       61.96       90.08     13.78 o
  -3   8   8      180.08      175.64     11.96 o
  -2   8   8      393.77      402.92     14.15 o
  -1   8   8      378.30      394.38     15.81 o
   0   8   8     1228.96     1318.12     26.97 o
   1   8   8      382.50      405.45     12.31 o
   2   8   8      397.27      413.24     16.25 o
   3   8   8      188.33      165.54     19.51 o
   4   8   8       53.26       66.03     18.14 o
  -3   9   8      224.11      195.76     12.81 o
  -2   9   8      842.24      856.58     22.87 o
  -1   9   8      659.07      674.37     26.24 o
   0   9   8     1296.13     1254.79     26.80 o
   1   9   8      655.06      648.08     16.74 o
   2   9   8      860.95      850.84     25.88 o
   3   9   8      228.47      208.11     16.97 o
  -3  10   8      245.02      233.76     17.86 o
  -2  10   8       33.47       43.26      7.15 o
  -1  10   8      565.37      607.72     26.65 o
   0  10   8       10.97       13.41      3.98 o
   1  10   8      552.75      591.08     16.43 o
   2  10   8       38.92       31.85      6.25 o
   3  10   8      237.72      251.75     19.55 o
  -3  11   8      164.80      111.13     12.83 o
  -2  11   8       33.21       29.75      6.95 o
  -1  11   8      612.59      624.05     18.99 o
   0  11   8       12.49       13.21      4.15 o
   1  11   8      625.12      599.21     18.19 o
   2  11   8       35.37       31.35      6.33 o
   3  11   8      155.98      137.85     11.76 o
  -2  12   8      135.86       96.42     17.75 o
  -1  12   8      133.10      130.30     10.04 o
   0  12   8      127.44      134.43     10.78 o
   1  12   8      143.71      155.73      9.32 o
   2  12   8      137.80      126.36     10.85 o
  -2  13   8       96.62      116.81     25.39 o
  -1  13   8      162.48      128.16     10.28 o
   0  13   8       70.41       66.92      7.88 o
   1  13   8      154.46      125.61     10.10 o
   2  13   8      100.49       97.46     14.73 o
   0  14   8      120.48      120.58     10.31 o
   1   0   9     6493.97     5909.36     94.79 o
   2   0   9      149.15      150.24      6.80 o
   3   0   9     1771.90     1843.52     36.92 o
   4   0   9      226.74      223.27     15.49 o
   5   0   9       63.33       65.75     10.65 o
  -5   1   9       77.18       82.82     26.57 o
  -4   1   9      135.14      127.87     11.96 o
  -3   1   9      842.86      839.39     19.49 o
  -2   1   9      521.76      502.87     12.69 o
  -1   1   9     2982.91     2918.29     43.96 o
   0   1   9      361.31      322.45      7.58 o
   1   1   9     3070.12     3029.79     46.57 o
   2   1   9      473.85      474.10     11.46 o
   3   1   9      879.84      897.11     28.90 o
   4   1   9      146.48      122.98     12.27 o
   5   1   9       88.12       82.38     15.00 o
  -4   2   9      172.31      170.29     13.38 o
  -3   2   9      966.99      963.69     21.58 o
  -2   2   9     2971.93     2738.46     49.07 o
  -1   2   9     2550.00     2411.77     36.78 o
   0   2   9     4982.67     4761.05     64.95 o
   1   2   9     2495.92     2343.38     36.15 o
   2   2   9     3047.21     2813.69     41.20 o
   3   2   9     1009.52      995.24     31.54 o
   4   2   9      167.53      152.34     13.17 o
  -4   3   9      138.91      138.01     11.17 o
  -3   3   9      368.94      381.51     12.35 o
  -2   3   9     1227.51     1235.44     22.22 o
  -1   3   9      223.68      217.44      6.19 o
   0   3   9     7864.83     8363.30    110.73 o
   1   3   9      228.85      222.35      8.04 o
   2   3   9     1276.10     1253.65     25.09 o
   3   3   9      328.21      301.72     18.19 o
   4   3   9      154.09      148.90     12.94 o
  -4   4   9      479.18      511.07     21.06 o
  -3   4   9      171.32      173.66      8.67 o
  -2   4   9     3859.69     3865.15     54.48 o
  -1   4   9       33.61       35.22      3.27 o
   0   4   9     7886.63     8061.63    100.96 o
   1   4   9       41.96       46.36      5.97 o
   2   4   9     3917.37     3869.23     61.83 o
   3   4   9      196.80      202.59     20.19 o
   4   4   9      434.15      449.80     22.73 o
  -4   5   9      147.85      141.95     12.53 o
  -3   5   9      374.02      377.10     12.79 o
  -2   5   9     1339.95     1368.32     28.99 o
  -1   5   9      367.21      358.26      9.95 o
   0   5   9     2379.95     2372.45     34.21 o
   1   5   9      379.00      386.31     10.78 o
   2   5   9     1370.98     1396.44     27.61 o
   3   5   9      365.33      351.60     23.86 o
   4   5   9      136.14      135.38     13.53 o
  -4   6   9       68.78       64.62      9.91 o
  -3   6   9     1295.00     1270.85     29.46 o
  -2   6   9      484.97      506.87     17.37 o
  -1   6   9     4485.07     4548.14     71.56 o
   0   6   9     1059.14     1095.89     20.90 o
   1   6   9     4498.62     4680.77     72.26 o
   2   6   9      455.63      473.58     14.73 o
   3   6   9     1294.50     1224.16     56.90 o
   4   6   9       69.14       87.53     14.04 o
  -4   7   9       32.44       33.43     16.06 o
  -3   7   9      399.29      401.58     15.54 o
  -2   7   9      144.57      158.40     10.25 o
  -1   7   9     1189.61     1147.04     40.18 o
   0   7   9      182.60      190.37      7.85 o
   1   7   9     1163.93     1132.31     22.95 o
   2   7   9      167.27      167.73      8.84 o
   3   7   9      384.14      386.99     24.82 o
   4   7   9       34.00       43.52     10.58 o
  -4   8   9       16.81       20.03      9.33 o
  -3   8   9      507.58      517.08     20.22 o
  -2   8   9      408.04      419.58     17.21 o
  -1   8   9     1682.92     1715.44     39.43 o
   0   8   9      328.47      349.32     11.99 o
   1   8   9     1681.40     1748.75     31.70 o
   2   8   9      406.73      391.26     16.03 o
   3   8   9      487.12      503.74     26.92 o
   4   8   9       18.67       10.19      8.50 o
  -3   9   9      319.14      292.79     15.69 o
  -2   9   9      215.06      207.47     12.83 o
  -1   9   9      877.98      911.29     23.04 o
   0   9   9      291.89      279.03     11.10 o
   1   9   9      887.44      882.24     20.66 o
   2   9   9      203.46      224.06     12.84 o
   3   9   9      308.46      293.22     18.80 o
  -3  10   9       30.29       25.12      8.12 o
  -2  10   9      428.88      436.83     34.49 o
  -1  10   9      211.86      189.83     10.01 o
   0  10   9      779.38      851.98     23.08 o
   1  10   9      215.22      187.77      9.73 o
   2  10   9      436.06      462.39     18.60 o
   3  10   9       35.34       43.29      9.01 o
  -3  11   9        7.43        8.76      8.24 o
  -2  11   9      152.77      125.64     11.05 o
  -1  11   9       49.60       57.14     10.44 o
   0  11   9      269.21      253.56     11.43 o
   1  11   9       49.91       44.32      5.83 o
   2  11   9      164.73      153.22     11.10 o
   3  11   9        9.30       11.45      6.41 o
  -2  12   9      202.12      167.66     29.08 o
  -1  12   9       82.56       84.52     10.27 o
   0  12   9      481.07      472.70     16.65 o
   1  12   9       81.87       91.41      7.74 o
   2  12   9      204.49      169.49     20.83 o
  -1  13   9       24.25       25.64      8.89 o
   0  13   9      168.59      133.99     10.20 o
   1  13   9       26.00       18.01      6.21 o
   0   0  10    13158.34    12797.71    497.83 o
   1   0  10      176.85      197.45      7.02 o
   2   0  10     4179.29     3958.26     58.74 o
   3   0  10        0.14        4.22      4.43 o
   4   0  10      377.13      400.77     20.65 o
  -4   1  10       71.08       68.95      9.49 o
  -3   1  10      199.42      197.40      8.84 o
  -2   1  10      752.06      762.17     17.22 o
  -1   1  10       81.19       91.87      5.00 o
   0   1  10      860.21      824.25     14.90 o
   1   1  10       62.88       75.33      4.73 o
   2   1  10      788.15      800.00     17.04 o
   3   1  10      197.63      195.94     14.49 o
   4   1  10       83.20      110.52     11.44 o
  -4   2  10      267.97      291.66     17.27 o
  -3   2  10     1427.97     1403.75     27.92 o
  -2   2  10     1972.60     1896.37     32.59 o
  -1   2  10     4919.63     4904.35     69.23 o
   0   2  10     3820.78     3668.05     51.58 o
   1   2  10     4986.04     4852.79     72.74 o
   2   2  10     1947.94     1885.25     36.84 o
   3   2  10     1396.12     1379.34     39.75 o
   4   2  10      281.68      284.22     17.54 o
  -4   3  10       99.43       87.22      9.44 o
  -3   3  10      643.95      640.98     17.25 o
  -2   3  10      571.42      594.36     15.09 o
  -1   3  10      182.72      175.30      6.71 o
   0   3  10     1262.22     1400.02     25.83 o
   1   3  10      168.62      154.04      7.15 o
   2   3  10      573.20      589.06     15.58 o
   3   3  10      654.86      686.55     35.02 o
   4   3  10       95.41      100.76     10.97 o
  -4   4  10       40.39       41.65      7.53 o
  -3   4  10     2017.97     2074.90     40.33 o
  -2   4  10      106.08      106.43      8.35 o
  -1   4  10     5684.44     5712.31     86.72 o
   0   4  10       32.57       36.60      3.83 o
   1   4  10     5687.53     5709.35     86.90 o
   2   4  10      100.32      106.97      6.67 o
   3   4  10     2086.74     2121.77     69.70 o
   4   4  10       35.40       31.73     10.26 o
  -4   5  10       98.22      103.25     11.17 o
  -3   5  10      309.32      296.04     12.33 o
  -2   5  10       85.32       90.65      7.63 o
  -1   5  10      603.62      616.47     18.38 o
   0   5  10       53.02       49.53      4.19 o
   1   5  10      633.58      657.78     15.28 o
   2   5  10       82.97       79.52      5.96 o
   3   5  10      302.03      285.80     15.99 o
   4   5  10      108.76      112.32     11.59 o
  -4   6  10      249.03      267.05     17.03 o
  -3   6  10      193.70      203.63     12.45 o
  -2   6  10     3852.94     3939.24     81.28 o
  -1   6  10     1256.38     1271.80     30.46 o
   0   6  10     3728.51     3947.01     57.60 o
   1   6  10     1270.77     1316.42     27.14 o
   2   6  10     3814.06     3921.06     64.87 o
   3   6  10      212.42      228.14     24.41 o
   4   6  10      254.33      267.81     20.97 o
  -4   7  10       14.12       23.04     10.78 o
  -3   7  10       39.75       46.68      7.23 o
  -2   7  10      127.49      121.80      9.31 o
  -1   7  10       50.47       45.15      6.21 o
   0   7  10      439.11      432.94     17.48 o
   1   7  10       38.88       44.16      6.02 o
   2   7  10      119.59      104.03      7.67 o
   3   7  10       45.53       49.59      8.85 o
   4   7  10       12.39       10.16      7.42 o
  -3   8  10      156.28      132.16     11.80 o
  -2   8  10     1155.11     1165.67     31.45 o
  -1   8  10      252.37      294.99     15.27 o
   0   8  10     2229.76     2247.33     40.61 o
   1   8  10      251.44      264.19     10.88 o
   2   8  10     1125.63     1133.03     32.98 o
   3   8  10      151.26      112.14     19.85 o
  -3   9  10       71.97       65.01      9.52 o
  -2   9  10       91.92       89.77      9.32 o
  -1   9  10       55.71       54.12      7.37 o
   0   9  10       56.65       54.23      5.60 o
   1   9  10       61.80       65.59      5.82 o
   2   9  10       79.26       80.14      8.36 o
   3   9  10       65.69       33.56      8.36 o
  -3  10  10      210.40      210.01     15.47 o
  -2  10  10       91.99       95.74     12.07 o
  -1  10  10      784.59      860.89     36.43 o
   0  10  10       83.41       77.55      6.64 o
   1  10  10      751.16      739.64     23.08 o
   2  10  10       93.97       89.48      8.74 o
   3  10  10      205.88      190.07     15.88 o
  -2  11  10       21.87       17.12      6.75 o
  -1  11  10       57.16       47.69      9.30 o
   0  11  10       12.14       10.67      4.13 o
   1  11  10       62.59       59.26      6.32 o
   2  11  10       25.27       24.59      6.16 o
  -2  12  10       69.35       35.70      8.74 o
  -1  12  10      381.19      379.20     25.81 o
   0  12  10       97.33      105.25      9.99 o
   1  12  10      383.67      337.80     13.98 o
   2  12  10       65.85       59.52     10.11 o
  -1  13  10       97.49       61.82      9.93 o
   0  13  10       19.42       14.49      6.04 o
   1  13  10      104.09       99.00      8.91 o
   1   0  11    10223.68    10370.56    138.85 o
   2   0  11       49.83       51.57      4.86 o
   3   0  11     1858.80     1875.40     41.33 o
   4   0  11        1.43       -2.00      5.45 o
  -4   1  11       16.47       23.75      7.03 o
  -3   1  11       14.50       21.15      4.47 o
  -2   1  11      232.88      262.37      9.42 o
  -1   1  11       12.54       16.42      3.62 o
   0   1  11        0.03        1.73      2.52 o
   1   1  11       15.25       18.29      3.49 o
   2   1  11      219.49      235.19      8.77 o
   3   1  11       16.64       14.65      6.32 o
   4   1  11       20.47       20.71      7.20 o
  -4   2  11      272.91      257.21     16.80 o
  -3   2  11     1118.39     1146.09     24.82 o
  -2   2  11     3199.06     3226.02     50.12 o
  -1   2  11     3635.87     3657.15     54.49 o
   0   2  11     3445.94     3478.43     54.85 o
   1   2  11     3640.19     3704.74     74.60 o
   2   2  11     3192.74     3114.28     56.50 o
   3   2  11     1140.76     1188.01     43.14 o
   4   2  11      279.80      297.17     22.27 o
  -4   3  11        3.48       -1.87      5.81 o
  -3   3  11      174.67      175.62      8.83 o
  -2   3  11       53.29       60.92      5.30 o
  -1   3  11      160.15      184.75     14.35 o
   0   3  11       32.84       38.12      5.07 o
   1   3  11      166.25      187.40      8.16 o
   2   3  11       54.22       59.36      5.55 o
   3   3  11      185.15      162.91     12.38 o
   4   3  11        4.29        3.59      6.22 o
  -4   4  11      825.50      830.24     31.37 o
  -3   4  11       15.85       20.64      4.47 o
  -2   4  11     3220.75     3237.49     51.61 o
  -1   4  11      126.88      129.86      6.59 o
   0   4  11     6218.52     6121.79     85.20 o
   1   4  11      142.68      134.67      7.13 o
   2   4  11     3236.28     3261.97     54.59 o
   3   4  11       11.30       20.52      6.22 o
   4   4  11      850.06      855.97     32.33 o
  -4   5  11       24.19       14.77      7.21 o
  -3   5  11       85.38       78.08      7.32 o
  -2   5  11      362.40      368.46     14.80 o
  -1   5  11       17.94       13.87      4.49 o
   0   5  11       42.79       47.25      4.90 o
   1   5  11       16.17       13.17      4.65 o
   2   5  11      358.04      356.27     12.25 o
   3   5  11       84.89       88.88      9.34 o
   4   5  11       22.56        9.20      6.78 o
  -4   6  11       69.76       77.43     10.21 o
  -3   6  11      739.05      720.98     23.56 o
  -2   6  11     1153.93     1205.04     33.96 o
  -1   6  11     2416.76     2492.59     51.50 o
   0   6  11     1242.14     1234.88     25.31 o
   1   6  11     2381.44     2413.47     47.57 o
   2   6  11     1060.99     1103.33     30.48 o
   3   6  11      744.64      762.67     33.25 o
   4   6  11       72.39       79.38     12.73 o
  -4   7  11       43.91       62.29     13.40 o
  -3   7  11        7.20        7.36      5.48 o
  -2   7  11      258.35      279.12     15.33 o
  -1   7  11       90.63       88.88      8.03 o
   0   7  11      151.60      164.03      9.04 o
   1   7  11       88.97       88.02      6.23 o
   2   7  11      233.18      256.87     11.41 o
   3   7  11        7.18       15.26      6.61 o
   4   7  11       42.81       21.58      9.22 o
  -3   8  11      490.89      474.16     19.84 o
  -2   8  11      172.89      170.83     12.82 o
  -1   8  11     1479.81     1538.80     39.33 o
   0   8  11      191.47      239.29     11.21 o
   1   8  11     1455.39     1503.49     29.23 o
   2   8  11      168.87      175.61     11.07 o
   3   8  11      507.82      535.59     28.00 o
  -3   9  11       19.79       12.67      8.07 o
  -2   9  11       77.55       89.76     12.55 o
  -1   9  11       62.24       59.67      8.80 o
   0   9  11       42.91       37.14      5.66 o
   1   9  11       73.81       57.89      6.10 o
   2   9  11       78.00       77.16      8.37 o
   3   9  11       15.68       12.98      6.60 o
  -3  10  11       31.67       31.37      8.02 o
  -2  10  11      594.99      578.60     34.96 o
  -1  10  11       71.74       74.23      8.71 o
   0  10  11     1049.27     1029.74     27.50 o
   1  10  11       73.16       66.86      6.56 o
   2  10  11      611.32      568.63     29.05 o
   3  10  11       36.45       33.13      8.60 o
  -2  11  11        8.11        7.75      9.02 o
  -1  11  11       82.75       78.01      8.44 o
   0  11  11        1.33        2.37      4.22 o
   1  11  11       84.18       70.38      7.01 o
   2  11  11        7.84       13.16      6.05 o
  -1  12  11      125.93      118.09      9.98 o
   0  12  11      382.07      361.43     16.10 o
   1  12  11      132.53      136.67      9.26 o
   0  13  11      104.10       87.92      9.59 o
   0   0  12     7476.10     7442.31    192.77 o
   1   0  12      165.55      175.24      7.29 o
   2   0  12     3661.43     3639.03     55.90 o
   3   0  12        4.64        3.74      4.27 o
   4   0  12      663.79      686.33     28.26 o
  -4   1  12       44.58       39.53     10.60 o
  -3   1  12       65.24       69.26      6.11 o
  -2   1  12      208.85      195.20      8.43 o
  -1   1  12      177.97      185.57      7.57 o
   0   1  12     1658.76     1646.20     38.91 o
   1   1  12      179.09      189.58      7.57 o
   2   1  12      206.67      190.03     12.61 o
   3   1  12       76.54       71.64      8.91 o
   4   1  12       42.43       29.80      7.79 o
  -4   2  12      272.13      275.08     17.26 o
  -3   2  12      586.08      600.52     16.72 o
  -2   2  12     1762.40     1778.95     31.94 o
  -1   2  12     3894.62     3967.70     63.93 o
   0   2  12     2460.67     2368.59     45.48 o
   1   2  12     3897.65     4025.72     62.48 o
   2   2  12     1753.13     1754.43     35.98 o
   3   2  12      545.45      565.88     23.30 o
   4   2  12      262.76      258.18     17.24 o
  -4   3  12        4.44        4.40      6.04 o
  -3   3  12      169.78      183.28      9.18 o
  -2   3  12       45.98       41.80      5.01 o
  -1   3  12      472.05      485.69     13.96 o
   0   3  12       87.53      107.31      6.01 o
   1   3  12      444.27      455.04     14.09 o
   2   3  12       45.40       41.09      5.12 o
   3   3  12      159.29      167.30     12.75 o
   4   3  12        6.33        6.85      6.69 o
  -4   4  12       31.25       23.94      7.97 o
  -3   4  12      995.22     1019.23     25.49 o
  -2   4  12       49.67       48.73      5.51 o
  -1   4  12     5753.15     5793.78     88.76 o
   0   4  12      507.63      565.53     13.55 o
   1   4  12     5641.52     5689.32     94.32 o
   2   4  12       47.48       51.97      5.52 o
   3   4  12     1016.40     1054.17     33.49 o
   4   4  12       29.15       20.88      7.43 o
  -4   5  12       42.36       52.56      9.23 o
  -3   5  12       67.18       65.39      6.86 o
  -2   5  12      104.87      112.03      9.25 o
  -1   5  12       18.38       16.42      5.79 o
   0   5  12      104.42       98.77      6.13 o
   1   5  12       18.88       18.91      5.18 o
   2   5  12       91.96      107.52      7.86 o
   3   5  12       65.81       58.08      8.35 o
   4   5  12       39.83       54.13      9.20 o
  -4   6  12      259.97      248.44     31.50 o
  -3   6  12      260.77      284.32     14.41 o
  -2   6  12     1046.34     1000.79     27.93 o
  -1   6  12     1107.45     1165.35     33.52 o
   0   6  12     2160.91     2229.32     43.69 o
   1   6  12     1106.80     1144.22     33.11 o
   2   6  12     1083.21     1126.15     27.68 o
   3   6  12      248.40      298.92     35.99 o
   4   6  12      260.97      238.13     20.28 o
  -3   7  12       42.22       40.57      6.87 o
  -2   7  12       24.82       24.00      6.64 o
  -1   7  12       10.11        6.38      5.67 o
   0   7  12      336.43      353.87     13.56 o
   1   7  12        5.89        4.50      3.79 o
   2   7  12       36.39       31.62      5.17 o
   3   7  12       44.84       24.82      9.41 o
  -3   8  12        4.19        6.35      5.80 o
  -2   8  12     1002.61      985.61     33.26 o
  -1   8  12      242.35      267.84     13.52 o
   0   8  12     2638.82     2636.95     51.46 o
   1   8  12      253.58      276.96     11.56 o
   2   8  12     1001.21     1005.39     33.11 o
   3   8  12        2.73        4.84      5.88 o
  -3   9  12       41.86       27.44      6.74 o
  -2   9  12       19.86       14.31      7.25 o
  -1   9  12      224.03      221.45     12.83 o
   0   9  12       33.14       46.47      6.10 o
   1   9  12      244.67      268.10     12.49 o
   2   9  12       17.40       10.90      5.60 o
   3   9  12       48.61       31.06      9.98 o
  -2  10  12      136.65      122.92     12.52 o
  -1  10  12      994.53      985.44     31.59 o
   0  10  12      409.14      356.88     15.22 o
   1  10  12      967.75      912.55     29.15 o
   2  10  12      134.28      132.63     10.56 o
  -2  11  12       27.25       29.22      8.35 o
  -1  11  12       28.46       34.49      6.72 o
   0  11  12      411.05      379.82     24.29 o
   1  11  12       31.03       35.30      6.11 o
   2  11  12       28.27       19.88      6.75 o
  -1  12  12      269.28      251.35     20.81 o
   0  12  12       11.27       18.55      5.76 o
   1  12  12      268.98      269.60     14.80 o
   1   0  13     4592.09     4646.61     67.76 o
   2   0  13        7.59        6.05      3.71 o
   3   0  13      956.44      938.40     26.66 o
   4   0  13       13.17       20.04      7.55 o
  -4   1  13       62.99       72.75      9.88 o
  -3   1  13      437.74      443.41     15.13 o
  -2   1  13      282.41      272.20     11.17 o
  -1   1  13      878.19      870.09     21.20 o
   0   1  13     1003.20     1081.57     29.73 o
   1   1  13      932.36      924.80     19.07 o
   2   1  13      281.56      279.31     11.00 o
   3   1  13      440.28      444.62     20.38 o
   4   1  13       62.12       53.13      8.89 o
  -4   2  13      274.75      276.93     17.60 o
  -3   2  13      454.76      472.79     14.84 o
  -2   2  13     1020.55     1056.16     22.76 o
  -1   2  13     1455.06     1454.52     32.61 o
   0   2  13     3945.57     4159.26     82.66 o
   1   2  13     1455.14     1422.11     26.25 o
   2   2  13     1014.26     1059.92     24.13 o
   3   2  13      448.28      496.31     21.74 o
   4   2  13      279.28      250.63     16.84 o
  -4   3  13      101.58       93.84     10.94 o
  -3   3  13        7.37        8.24      4.26 o
  -2   3  13      642.59      658.35     17.05 o
  -1   3  13      108.32      118.74      9.41 o
   0   3  13     1853.13     1899.79     38.97 o
   1   3  13      117.64      111.80      9.47 o
   2   3  13      629.42      640.94     17.64 o
   3   3  13        9.50       14.29      6.13 o
   4   3  13       96.48       80.57     10.58 o
  -4   4  13      455.26      460.32     25.22 o
  -3   4  13       24.32       21.76      4.93 o
  -2   4  13     1490.98     1494.85     34.74 o
  -1   4  13      360.02      362.76     16.28 o
   0   4  13     2628.81     2726.49     47.58 o
   1   4  13      363.76      393.05     13.40 o
   2   4  13     1540.19     1535.27     31.15 o
   3   4  13       21.25       18.70      6.30 o
   4   4  13      444.33      454.65     23.15 o
  -4   5  13       21.80       31.62      8.42 o
  -3   5  13      160.82      149.36     10.55 o
  -2   5  13      112.89      106.41      9.39 o
  -1   5  13      652.36      666.92     25.04 o
   0   5  13      546.45      543.26     16.91 o
   1   5  13      632.65      653.34     19.46 o
   2   5  13      111.24      114.01      7.68 o
   3   5  13      152.87      176.10     15.95 o
   4   5  13       18.29       31.95     10.29 o
  -3   6  13      318.60      351.78     16.49 o
  -2   6  13      482.36      482.90     18.21 o
  -1   6  13      727.93      775.38     26.41 o
   0   6  13      873.24      843.97     26.14 o
   1   6  13      716.80      755.62     24.96 o
   2   6  13      522.52      524.15     17.48 o
   3   6  13      319.58      328.24     21.40 o
  -3   7  13      141.97      150.57     11.27 o
  -2   7  13       37.72       27.19      6.35 o
  -1   7  13      763.31      817.17     31.94 o
   0   7  13       88.32       98.03      8.01 o
   1   7  13      778.40      792.24     24.02 o
   2   7  13       31.02       21.81      4.87 o
   3   7  13      143.34      153.60     15.32 o
  -3   8  13      345.91      319.63     18.76 o
  -2   8  13       48.03       41.69      8.10 o
  -1   8  13     1826.89     1789.23     52.44 o
   0   8  13       14.97       16.24      4.59 o
   1   8  13     1796.52     1784.36     39.05 o
   2   8  13       41.16       27.95      6.70 o
   3   8  13      342.40      302.67     22.03 o
  -2   9  13      176.29      196.82     15.03 o
  -1   9  13      234.29      229.00     19.34 o
   0   9  13      158.08      177.12     11.08 o
   1   9  13      242.87      257.46     12.63 o
   2   9  13      181.45      169.80     12.89 o
   3   9  13       18.93        8.99     14.06 o
  -2  10  13      242.80      258.43     19.51 o
  -1  10  13      151.10      108.81     11.34 o
   0  10  13      792.20      730.96     22.75 o
   1  10  13      147.40      142.86     10.57 o
   2  10  13      250.78      264.58     17.81 o
  -1  11  13       34.03       23.88      7.62 o
   0  11  13      428.12      342.18     22.52 o
   1  11  13       31.70       27.48      5.54 o
   0  12  13       62.99       44.20      6.71 o
   0   0  14     4611.23     4809.43    133.76 o
   1   0  14       10.38       15.62      4.29 o
   2   0  14     1336.33     1354.93     28.79 o
   3   0  14      112.78      108.93      8.91 o
   4   0  14      172.99      162.10     14.00 o
  -4   1  14      200.48      166.67     14.10 o
  -3   1  14      214.19      204.59     10.33 o
  -2   1  14     1166.33     1182.24     24.59 o
  -1   1  14      659.30      685.10     20.55 o
   0   1  14     1453.73     1482.40     37.52 o
   1   1  14      659.14      682.93     18.30 o
   2   1  14     1135.21     1171.00     26.36 o
   3   1  14      228.68      244.36     19.68 o
   4   1  14      204.13      180.37     19.29 o
  -4   2  14      122.31      116.75     11.87 o
  -3   2  14      464.49      454.30     15.59 o
  -2   2  14      385.71      411.20     13.32 o
  -1   2  14     1240.01     1239.61     30.36 o
   0   2  14     2398.74     2427.26     48.34 o
   1   2  14     1277.71     1314.86     28.07 o
   2   2  14      394.11      430.71     18.14 o
   3   2  14      478.66      476.41     21.34 o
   4   2  14      122.12      109.33     11.92 o
  -4   3  14       23.29       24.48      9.42 o
  -3   3  14      445.23      451.77     15.07 o
  -2   3  14       29.45       32.76      4.96 o
  -1   3  14     1568.63     1618.01     36.60 o
   0   3  14       62.27       59.75      7.22 o
   1   3  14     1572.62     1609.40     39.65 o
   2   3  14       27.70       36.13      4.98 o
   3   3  14      447.29      469.58     21.38 o
   4   3  14       23.81       29.88      7.71 o
  -3   4  14      434.78      433.29     15.90 o
  -2   4  14       19.83       19.24      6.10 o
  -1   4  14     1082.33     1105.44     31.55 o
   0   4  14        0.99       -3.13      3.81 o
   1   4  14     1041.43     1019.82     33.04 o
   2   4  14       20.48       22.22      4.38 o
   3   4  14      423.47      418.62     20.08 o
  -3   5  14      318.16      295.06     14.72 o
  -2   5  14      548.29      553.16     22.28 o
  -1   5  14      929.30      967.55     30.37 o
   0   5  14      465.32      499.91     19.24 o
   1   5  14     1015.10     1022.92     25.75 o
   2   5  14      530.74      518.45     25.24 o
   3   5  14      314.84      298.48     20.40 o
  -3   6  14      149.28      137.86     10.59 o
  -2   6  14       80.67       95.42     10.33 o
  -1   6  14      395.73      379.82     21.09 o
   0   6  14      738.58      766.07     25.15 o
   1   6  14      409.89      410.97     15.42 o
   2   6  14       92.72      104.24      8.09 o
   3   6  14      146.97      141.30     14.35 o
  -3   7  14       15.05       13.28      5.73 o
  -2   7  14      601.57      626.49     26.00 o
  -1   7  14       46.25       48.85      8.06 o
   0   7  14      977.28      985.47     30.13 o
   1   7  14       44.64       38.91      5.46 o
   2   7  14      627.09      620.75     23.79 o
   3   7  14       16.20       15.41      7.44 o
  -3   8  14       33.77       28.39      6.94 o
  -2   8  14      481.10      451.02     22.02 o
  -1   8  14       75.30       57.54      8.78 o
   0   8  14      641.25      638.20     27.63 o
   1   8  14       79.88       69.04      7.05 o
   2   8  14      484.11      453.50     22.61 o
   3   8  14       33.71       22.31      6.85 o
  -2   9  14       83.65       71.23     10.49 o
  -1   9  14      220.71      227.51     19.47 o
   0   9  14      110.61      113.59     13.65 o
   1   9  14      222.76      251.26     12.55 o
   2   9  14       79.00       90.25     10.09 o
  -2  10  14       99.33       95.10     11.49 o
  -1  10  14      213.42      195.62     14.33 o
   0  10  14       34.09       28.89      7.18 o
   1  10  14      211.68      224.31     12.22 o
   2  10  14       98.64       93.68     11.35 o
  -1  11  14      254.68      209.44     17.83 o
   0  11  14       12.97       12.29      6.17 o
   1  11  14      241.78      222.45     12.52 o
   1   0  15     1094.98     1147.68     26.28 o
   2   0  15       16.80       18.77      5.22 o
   3   0  15      335.28      329.62     15.07 o
   4   0  15        2.91       10.93      9.97 o
  -3   1  15      519.32      521.30     17.17 o
  -2   1  15      303.50      290.48     13.10 o
  -1   1  15     2810.53     2912.60     57.27 o
   0   1  15      799.07      805.21     25.81 o
   1   1  15     2799.11     2870.01     51.72 o
   2   1  15      304.97      283.15     13.01 o
   3   1  15      495.55      487.94     29.21 o
  -3   2  15      133.06      134.92      8.66 o
  -2   2  15      223.89      229.52     10.81 o
  -1   2  15      170.72      180.19     10.29 o
   0   2  15     1666.94     1752.66     43.39 o
   1   2  15      189.63      185.04     10.27 o
   2   2  15      210.38      216.00     11.61 o
   3   2  15      131.20      117.35     11.07 o
  -3   3  15       33.23       34.37      6.08 o
  -2   3  15     1700.27     1618.70     38.07 o
  -1   3  15      253.59      246.16     14.69 o
   0   3  15     1463.58     1534.17     39.64 o
   1   3  15      253.84      247.96     11.21 o
   2   3  15     1712.98     1623.35     57.37 o
   3   3  15       32.20       46.54      8.19 o
  -3   4  15       40.50       47.52      6.89 o
  -2   4  15      271.40      244.22     14.61 o
  -1   4  15       53.73       39.71      6.97 o
   0   4  15      455.91      467.05     16.10 o
   1   4  15       58.37       44.17      9.49 o
   2   4  15      250.41      248.44     17.11 o
   3   4  15       38.60       31.15      8.57 o
  -3   5  15      176.04      157.76     12.84 o
  -2   5  15      764.92      722.78     26.69 o
  -1   5  15      450.15      474.60     19.94 o
   0   5  15     1723.81     1716.03     42.84 o
   1   5  15      449.97      477.15     17.52 o
   2   5  15      756.25      738.89     23.50 o
   3   5  15      182.11      191.19     27.75 o
  -3   6  15       84.58       74.71      9.62 o
  -2   6  15      225.12      226.83     14.98 o
  -1   6  15       67.19       61.97      8.28 o
   0   6  15      391.77      361.13     16.78 o
   1   6  15       70.55       61.20      7.56 o
   2   6  15      215.69      229.57     18.97 o
   3   6  15       80.81       65.34     15.39 o
  -3   7  15      306.57      267.64     17.93 o
  -2   7  15       17.67        7.01      6.29 o
  -1   7  15      906.57      926.28     34.31 o
   0   7  15        0.39        8.38      5.26 o
   1   7  15      896.76      894.41     29.14 o
   2   7  15       19.03       18.99      4.76 o
   3   7  15      306.11      271.58     20.64 o
  -2   8  15       68.84       43.26      8.70 o
  -1   8  15      428.93      372.54     18.94 o
   0   8  15       16.52       11.58      6.77 o
   1   8  15      451.13      433.24     18.95 o
   2   8  15       69.54       53.72     10.45 o
  -2   9  15      284.62      333.31     19.86 o
  -1   9  15      163.73      151.59     12.50 o
   0   9  15      241.16      251.50     15.33 o
   1   9  15      180.97      155.63     13.59 o
   2   9  15      286.52      328.79     20.72 o
  -1  10  15      113.34       93.70     10.82 o
   0  10  15      295.20      259.14     23.91 o
   1  10  15      115.66      100.21     10.05 o
   0  11  15      354.90      324.42     20.89 o
   0   0  16       41.44       74.47     20.12 o
   1   0  16      137.37      154.90      9.97 o
   2   0  16      181.32      188.46     11.21 o
   3   0  16       81.06       81.50      9.39 o
  -3   1  16      171.20      170.41     11.77 o
  -2   1  16     1468.78     1476.82     35.87 o
  -1   1  16      218.64      239.05     12.18 o
   0   1  16     1647.89     1625.39     41.92 o
   1   1  16      203.64      208.74     11.79 o
   2   1  16     1439.71     1455.32     35.45 o
   3   1  16      164.33      160.62     15.36 o
  -3   2  16       25.63       23.20      5.63 o
  -2   2  16       95.27      102.15      8.00 o
  -1   2  16       87.18       91.87      7.91 o
   0   2  16       55.05       51.43      6.17 o
   1   2  16       88.02      100.05      8.46 o
   2   2  16       87.22       88.44      8.03 o
   3   2  16       24.75       19.61      8.90 o
  -3   3  16      505.68      505.89     21.09 o
  -2   3  16       98.48       89.33      9.41 o
  -1   3  16     2217.67     2301.33     54.22 o
   0   3  16      288.57      287.19     14.90 o
   1   3  16     2164.36     2293.15     49.40 o
   2   3  16      105.47      102.44     12.78 o
   3   3  16      486.02      503.12     22.79 o
  -3   4  16       22.41       31.75      7.40 o
  -2   4  16       78.60       81.87      9.41 o
  -1   4  16       46.56       47.18      7.53 o
   0   4  16       30.86       26.46      6.08 o
   1   4  16       55.41       43.42      8.19 o
   2   4  16       74.59       61.14     15.06 o
   3   4  16       24.21       25.44      8.37 o
  -3   5  16      353.10      302.81     17.59 o
  -2   5  16      509.66      507.22     22.44 o
  -1   5  16     1386.02     1388.90     39.00 o
   0   5  16      795.87      800.45     26.41 o
   1   5  16     1370.19     1379.88     38.41 o
   2   5  16      499.45      487.81     22.43 o
   3   5  16      363.93      346.08     21.86 o
  -3   6  16       75.72       87.82     10.30 o
  -2   6  16        8.87       20.23      7.04 o
  -1   6  16       96.19       86.52      9.52 o
   0   6  16        9.82       11.96      5.37 o
   1   6  16      108.65      122.46     10.63 o
   2   6  16        7.84        8.50      5.38 o
   3   6  16       76.71       48.37     14.68 o
  -2   7  16      857.58      812.67     30.67 o
  -1   7  16        7.85       13.53      5.99 o
   0   7  16      955.47      991.49     43.19 o
   1   7  16        6.63       20.90      6.65 o
   2   7  16      859.64      834.21     31.31 o
  -2   8  16       33.94       29.00      7.80 o
  -1   8  16       30.00       21.98      6.73 o
   0   8  16       63.71       71.08      8.92 o
   1   8  16       33.46       36.68      7.33 o
   2   8  16       32.25       18.23      8.93 o
  -1   9  16      285.87      254.15     17.66 o
   0   9  16      272.40      241.15     15.16 o
   1   9  16      292.87      284.83     22.49 o
   0  10  16      231.71      186.83     13.62 o
   1  10  16        6.11       19.92     12.89 o
   1   0  17       51.36       47.09      7.13 o
   2   0  17      181.19      195.04     11.76 o
   3   0  17       10.76       17.55      6.69 o
  -3   1  17      452.38      461.79     21.37 o
  -2   1  17      102.08      101.88      8.77 o
  -1   1  17     1415.63     1516.62     36.25 o
   0   1  17      204.09      220.79     13.65 o
   1   1  17     1355.20     1423.26     36.26 o
   2   1  17      116.07      125.04      9.63 o
   3   1  17      454.38      426.21     41.63 o
  -3   2  17       43.75       41.89      7.18 o
  -2   2  17        8.00       16.77      5.40 o
  -1   2  17       39.90       41.60      6.34 o
   0   2  17      171.57      176.00     15.73 o
   1   2  17       41.00       34.80      6.29 o
   2   2  17        5.36        5.83      4.89 o
   3   2  17       42.05       34.29      9.56 o
  -3   3  17      115.49      103.56     10.00 o
  -2   3  17     1322.24     1241.67     37.39 o
  -1   3  17      137.24      149.29     11.30 o
   0   3  17     1388.90     1475.96     39.55 o
   1   3  17      131.08      116.23     10.11 o
   2   3  17     1316.31     1309.45     40.63 o
   3   3  17      120.24      126.56     14.61 o
  -3   4  17       66.35       49.31      9.69 o
  -2   4  17       32.83       31.04      7.56 o
  -1   4  17       35.08       38.72      7.51 o
   0   4  17       48.87       54.98      7.87 o
   1   4  17       39.04       29.20      6.28 o
   2   4  17       30.58       23.11      6.02 o
   3   4  17       69.23       43.00     12.17 o
  -2   5  17      558.99      533.37     27.18 o
  -1   5  17      548.12      537.17     26.96 o
   0   5  17     1061.22     1115.44     48.95 o
   1   5  17      562.06      549.89     21.77 o
   2   5  17      573.17      594.86     25.47 o
  -2   6  17       21.07       29.73      7.76 o
  -1   6  17       48.53       34.51      7.21 o
   0   6  17       43.41       44.94      7.38 o
   1   6  17       47.08       44.17      8.11 o
   2   6  17       22.38       16.81      7.50 o
  -2   7  17        5.87        5.60      6.26 o
  -1   7  17      877.40      866.11     49.01 o
   0   7  17       24.33       17.18      6.24 o
   1   7  17      868.37      843.41     28.99 o
   2   7  17        6.87       12.32      6.77 o
  -1   8  17        2.75        8.75      5.66 o
   0   8  17      146.01      152.95     12.16 o
   1   8  17        2.79        8.69      5.83 o
  -1   9  17      258.10      251.85     18.83 o
   0   9  17      201.69      182.42     20.30 o
   1   9  17      244.02      282.60     32.04 o
   0   0  18      130.31      199.21     18.91 o
   1   0  18       17.12       16.22      5.01 o
   2   0  18      174.98      179.06     12.67 o
   3   0  18       23.01       31.16      9.12 o
  -3   1  18       73.71       67.89     12.07 o
  -2   1  18      614.29      641.27     22.28 o
  -1   1  18      129.20      138.05     10.02 o
   0   1  18     1589.60     1673.88     44.66 o
   1   1  18      154.24      169.56     12.27 o
   2   1  18      630.62      616.31     21.97 o
   3   1  18       73.46       74.58     12.33 o
  -3   2  18       57.19       58.48      9.64 o
  -2   2  18        5.42       19.27      7.54 o
  -1   2  18      163.81      153.53     10.48 o
   0   2  18       77.00       64.08      9.77 o
   1   2  18      164.54      170.33     15.31 o
   2   2  18        2.95       19.17      7.49 o
   3   2  18       64.09       74.85     11.81 o
  -2   3  18      198.40      179.77     13.23 o
  -1   3  18     1379.41     1372.47     43.11 o
   0   3  18      443.52      439.11     20.47 o
   1   3  18     1391.38     1380.26     47.54 o
   2   3  18      200.10      172.44     16.87 o
  -2   4  18        3.00       31.25     21.49 o
  -1   4  18      119.11      116.45     11.00 o
   0   4  18      108.47      119.59     12.30 o
   1   4  18      128.16      118.93     10.38 o
  -2   5  18      123.04      132.18     12.54 o
  -1   5  18      738.06      691.32     36.99 o
   0   5  18      346.91      379.57     18.37 o
   1   5  18      716.07      673.71     25.13 o
   2   5  18      119.41      110.41     13.78 o
  -2   6  18       26.82       33.33      8.51 o
  -1   6  18       13.70       18.02      6.43 o
   0   6  18      390.99      384.71     18.77 o
   1   6  18       14.23       14.69      6.53 o
   2   6  18       26.21       24.12      7.76 o
  -1   7  18       20.71       14.35      6.29 o
   0   7  18      667.63      689.73     29.05 o
   1   7  18       21.53       15.44      6.39 o
  -1   8  18       65.66       84.15     11.49 o
   0   8  18       60.81       57.82      8.36 o
   1   8  18       62.66       61.44      9.92 o
   1   0  19     1015.65      993.86     36.98 o
   2   0  19       35.09       33.87      7.18 o
  -2   1  19       41.56       56.08      8.58 o
  -1   1  19      502.74      537.40     21.09 o
   0   1  19      169.31      198.48     13.74 o
   1   1  19      488.95      482.86     30.34 o
   2   1  19       40.02       45.38      7.42 o
  -2   2  19      155.47      171.70     20.03 o
  -1   2  19      124.99      140.31     18.16 o
   0   2  19      437.72      427.47     27.06 o
   1   2  19      132.85      149.04     12.28 o
   2   2  19      165.85      160.88     12.02 o
  -2   3  19      296.67      289.16     17.12 o
  -1   3  19      138.58      122.02     10.83 o
   0   3  19      911.79      954.90     35.98 o
   1   3  19      140.32      147.82     11.79 o
   2   3  19      277.45      287.63     17.55 o
  -2   4  19      132.87      121.54     11.87 o
  -1   4  19       45.14       54.01      8.29 o
   0   4  19      232.85      226.61     14.61 o
   1   4  19       38.25       40.27      6.77 o
   2   4  19      136.51      134.24     17.93 o
  -2   5  19      199.84      193.78     32.43 o
  -1   5  19       73.38       62.60      8.53 o
   0   5  19      567.40      561.52     23.31 o
   1   5  19       71.99       66.67     14.66 o
   2   5  19      200.47      206.28     28.91 o
  -1   6  19      235.16      223.53     17.78 o
   0   6  19       39.80       35.10      7.08 o
   1   6  19      236.09      216.67     14.45 o
  -1   7  19      261.64      280.12     34.77 o
   0   7  19        0.35        7.04      5.51 o
   1   7  19      264.63      290.66     32.43 o
   0   0  20      594.74      627.13     35.81 o
   1   0  20       29.04       18.69      7.62 o
   2   0  20      420.81      379.57     20.17 o
  -2   1  20      112.77      132.07     16.95 o
  -1   1  20       50.18       52.51      6.71 o
   0   1  20      344.97      374.03     19.27 o
   1   1  20       46.25       56.91     18.88 o
   2   1  20      112.91      111.22      9.88 o
  -2   2  20       64.60       68.43     12.91 o
  -1   2  20      341.28      351.56     27.35 o
   0   2  20      148.08      152.58     11.75 o
   1   2  20      335.61      369.27     22.24 o
   2   2  20       72.67       66.13     15.96 o
  -1   3  20      175.20      167.39     17.76 o
   0   3  20       32.14       33.52      7.02 o
   1   3  20      173.43      234.79     19.70 o
  -1   4  20      364.38      339.97     20.47 o
   0   4  20       25.24       31.33      7.17 o
   1   4  20      376.94      385.30     27.37 o
  -1   5  20      224.61      206.44     22.39 o
   0   5  20       68.06       65.43      8.75 o
   1   5  20      227.14      225.66     17.74 o
   0   6  20      170.68      176.61     18.05 o
   1   0  21      601.59      536.61     46.36 o
  -1   1  21      127.73      141.79     21.74 o
   0   1  21       25.74       37.84     18.65 o
   1   1  21      129.49       96.46     19.30 o
  -1   2  21      159.40      163.90     17.14 o
   0   2  21      344.96      405.40     21.58 o
   1   2  21      159.85      135.87     13.74 o
  -1   3  21       31.57       37.90     17.58 o
   0   3  21       30.14       55.26     16.63 o
   1   3  21       36.61       23.83     13.67 o
   0   4  21      454.24      496.32     30.33 o
 
